# Supplementary material for: Whole-Genome Analysis Revealed the Positively Selected Genes during the Differentiation of indica and Temperate japonica Rice
Source: PLoS One. 2015 Mar 16;10(3):e0119239. doi: 10.1371/journal.pone.0119239 (PMC4361536; doi:10.1371/journal.pone.0119239)
Supplement: S1 Table — (XLSX) [file pone.0119239.s001.xlsx]

## Sheet: Sheet1
Table S1:List of the genes whose Kss are zero and Kas are above zero.
			Ka/Ks caculator							PAML
			GNG			MYN		MLWL		MLK	NG	YN
ID in Nippobare	ID in 93-11	Annotation	N-Substitutions	Ka	P-Value(Fisher)	Ka	P-Value(Fisher)	Ka	P-Value(Fisher)	dN	dN	dN
LOC_Os01g01570.1	BGIOSGA002599	CDS kinesin heavy chain, putative, expressed	2	0.0113069	0	0.0118679	0	0.0106441	0.0245362	0.0106	0.0113	0.0128
LOC_Os01g02710.1	BGIOSGA002650	CDS LRk-type protein, putative	1	0.00218363	0	0.00224688	0	0.00208003	0.197063	0.0021	0.0022	0.0023
LOC_Os01g02950.1	BGIOSGA002502	CDS hypothetical protein	1	0.00115022	0	0.00111011	0	0.00109835	0.200334	0.0011	0.0012	0.0011
LOC_Os01g04290.1	BGIOSGA002448	CDS glycosyl hydrolase family 10 protein, putative	1	0.000778737	0	0.000667547	0	0.000749621	0.215196	0.0006	0.0008	0.0007
LOC_Os01g04600.1	BGIOSGA002433	CDS expressed protein	1	0.001579	0	0.00161814	0	0.00150027	0.175822	0.0019	0.0016	0.0017
LOC_Os01g04830.1	BGIOSGA002749	CDS hypothetical protein	1	0.00366475	0	0.0035217	0	0.00352366	0.240741	0.0035	0.0037	0.0035
LOC_Os01g05390.1	BGIOSGA002771	CDS hypothetical protein	2	0.0116751	0	0.0120991	0	0.0117018	0.0749426	0.0121	0.0117	0.0121
LOC_Os01g05480.3	BGIOSGA002398	CDS expressed protein	1	0.00083932	0	0.000824538	0	0.000795211	0.196324	0.0009	0.0008	0.0009
LOC_Os01g05585.1	BGIOSGA002392	CDS metallothionein, putative, expressed	1	0.00684869	0	0.00672636	0	0.00660441	0.206453	0.0067	0.0069	0.0068
LOC_Os01g05620.1	BGIOSGA002391	CDS NBS-LRR disease resistance protein, putative	5	0.00216581	0.0744416	0.00225258	0.0147297	0.00212557	0.0627844	0.0021	0.0022	0.0021
LOC_Os01g06210.1	BGIOSGA002369	CDS gibberellin receptor GID1L2, putative	3	0.00432549	0	0.00370545	0.0491033	0.0041882	0.142647	0.0038	0.0043	0.0038
LOC_Os01g06230.1	BGIOSGA002817	CDS OsSAUR1 - Auxin-responsive SAUR gene family member	3	0.0150551	0	0.0127345	0.0424224	0.0143471	0.129414	0.0132	0.0151	0.0125
LOC_Os01g06240.1	BGIOSGA002367	CDS protein kinase, putative, expressed	2	0.00147999	0	0.00148485	0	0.00149534	0.0566681	0.0015	0.0015	0.0015
LOC_Os01g06390.1	BGIOSGA002360	CDS hypothetical protein	1	0.00233714	0	0.00213654	0	0.0022422	0.211725	0.0021	0.0023	0.0022
LOC_Os01g07100.1	BGIOSGA002845	CDS expressed protein	7	0.00920185	0.0505105	0.0093942	0.0624413	0.00905004	0.0423671	0.0094	0.0092	0.0094
LOC_Os01g07190.1	BGIOSGA002849	CDS conserved hypothetical protein	2	0.004901	0	0.00463252	0	0.00497343	0.0675969	0.0047	0.0049	0.0047
LOC_Os01g07320.1	BGIOSGA002854	CDS hypothetical protein	3	0.00870191	0	0.00763926	0.0651042	0.00836586	0.139836	0.0078	0.0087	0.0077
LOC_Os01g07430.1	BGIOSGA002307	CDS myb-like DNA-binding domain containing protein, putative	2	0.00365948	0	0.00348289	0	0.00369309	0.0651975	0.0035	0.0037	0.0035
LOC_Os01g08120.1	BGIOSGA002274	protein pentatricopeptide, putative, expressed	3	0.00530698	0.148416	0.00502551	0.108865	0.00514158	0.138491	0.0049	0.0053	0.005
LOC_Os01g08260.1	BGIOSGA002266	CDS pleiotropic drug resistance protein 4, putative, expressed	1	0.000716798	0	0.000747769	0	0.000680569	0.199151	0.0007	0.0007	0.0008
LOC_Os01g08520.1	BGIOSGA002254	CDS DUF581 domain containing protein, expressed	3	0.0035469	0	0.0032858	0.100468	0.00369072	0.0251452	0.0033	0.0036	0.0032
LOC_Os01g08800.1	BGIOSGA002901	CDS cytochrome P450, putative, expressed	1	0.00230319	0	0.00210886	0	0.00219795	0.187211	0.0021	0.0023	0.0021
LOC_Os01g09100.1	BGIOSGA002237	CDS OsWRKY10 - Superfamily of TFs having WRKY and zinc finger domains, expressed	1	0.00210849	0	0.00184108	0	0.00203901	0.238242	0.0019	0.0021	0.0018
LOC_Os01g09260.1	BGIOSGA002233	CDS cytokinin dehydrogenase precursor, putative, expressed	4	0.00342295	0.0551492	0.00288127	0.0821771	0.00323604	0.0373289	0.003	0.0034	0.003
LOC_Os01g09290.1	BGIOSGA002231	Probable metal-nicotianamine transporter	2	0.00808385	0	0.00661857	0.197445	0.00809978	0.0753521	0.0067	0.0081	0.0066
LOC_Os01g09580.2	BGIOSGA002219	CDS CAMK_CAMK_like_Aur_like.1 - CAMK includes calcium/calmodulin depedent protein kinases, expressed	1	0.00148208	0	0.00153307	0	0.00139995	0.183369	0.0018	0.0015	0.0016
LOC_Os01g09700.1	BGIOSGA002212	CDS aminotransferase, classes I and II, domain containing protein, expressed	5	0.00484038	0.0146453	0.00399951	0.071153	0.00529162	0.0367974	0.0041	0.0048	0.004
LOC_Os01g09860.1	BGIOSGA002205	Receptor-like serine/threonine-protein kinase	1	0.000420804	0	0.000433344	0			0.0005	0.0004	0.0004
LOC_Os01g10670.1	BGIOSGA002169	CDS hypothetical protein	1	0.00468829	0	0.00436103	0	0.00460614	0	0.0039	0.0047	0.0042
LOC_Os01g11080.1	BGIOSGA002980	CDS transposable element protein, putative, containing Pfam profile: PF03732, Retrotrans_gag	3	0.00388895	0	0.00338853	0.0578942	0.00407488	0.025681	0.0033	0.0039	0.0033
LOC_Os01g11340.1	BGIOSGA002138	CDS cytochrome P450, putative, expressed	2	0.00184561	0	0.00156036	0.208347	0.00177399	0.0501	0.0016	0.0018	0.0015
LOC_Os01g11500.1	BGIOSGA002130	CDS zinc finger, C3HC4 type domain containing protein	2	0.00393208	0	0.00357282	0	0.00380459	0.0602249	0.0037	0.0039	0.0035
LOC_Os01g11760.1	BGIOSGA003003	CDS GDSL-like lipase/acylhydrolase, putative, expressed	1	0.00106688	0	0.000951305	0	0.00102091	0.208458	0.001	0.0011	0.001
LOC_Os01g12080.1	BGIOSGA002114	CDS plant-specific domain TIGR01589 family protein, putative, expressed	2	0.00236315	0	0.00241086	0	0.0023851	0.056234	0.0025	0.0024	0.0024
LOC_Os01g12210.1	BGIOSGA003025	CDS aluminum-activated malate transporter, putative, expressed	1	0.000825551	0	0.000863132	0	0.000784346	0.188314	0.001	0.0008	0.0009
LOC_Os01g12740.1	BGIOSGA003049	CDS cytochrome P450, putative, expressed	7	0.00571625	0.0165979	0.00499366	0.0858318			0.005	0.0057	0.005
LOC_Os01g12920.1	BGIOSGA003064	CDS thioesterase family protein, putative, expressed	2	0.00517387	0	0.00439616	0.218569	0.00524551	0.0713768	0.0044	0.0052	0.0044
LOC_Os01g13350.2	BGIOSGA002060	CDS 25.3 kDa vesicle transport protein, putative, expressed	3	0.00874803	0.106236	0.00903629	0.126298			0.0099	0.0088	0.009
LOC_Os01g14230.1	BGIOSGA003127	CDS hypothetical protein	3	0.00435497	0	0.00414434	0.114574	0.00454038	0.0243926	0.0042	0.0044	0.0041
LOC_Os01g14280.1	BGIOSGA002013	CDS hypothetical protein	4	0.00478624	0.0470041	0.00463769	0.0358278	0.0048347	0.0547223	0.0047	0.0048	0.0047
LOC_Os01g14400.1	BGIOSGA002006	CDS hypothetical protein	1	0.00270109	0	0.00287284	0	0.0025653	0.200717	0.0031	0.0027	0.003
LOC_Os01g15100.1	BGIOSGA001974	CDS hypothetical protein	2	0.0105066	0	0.00913946	0.258032	0.0102548	0.0649068	0.0085	0.0106	0.0087
LOC_Os01g15200.1	BGIOSGA003178	CDS hypothetical protein	1	0.00339216	0	0.00359032	0	0.00318982	0.167765	0.0032	0.0034	0.0039
LOC_Os01g15220.1	BGIOSGA003176	CDS expressed protein	1	0.00229808	0	0.00228996	0	0.0022187	0.25105	0.0023	0.0023	0.0023
LOC_Os01g15229.1	BGIOSGA001972	CDS hypothetical protein	6	0.00994237	0.0312564	0.00856914	0.149774	0.00951484	0.104825	0.0087	0.01	0.0086
LOC_Os01g15630.2	BGIOSGA003193	CDS zinc finger, C3HC4 type domain containing protein, expressed	1	0.00101513	0	0.00104803	0	0.000968294	0.198638	0.0012	0.001	0.0011
LOC_Os01g15860.1	BGIOSGA003203	CDS pre-mRNA-processing factor 6, putative, expressed	2	0.000977656	0	0.00101587	0			0.001	0.001	0.0011
LOC_Os01g17160.1	BGIOSGA003259	CDS OsSubt1 - Putative Subtilisin homologue, expressed	1	0.00123018	0	0.00111293	0	0.00117718	0.210201	0.0011	0.0012	0.0011
LOC_Os01g18210.1	BGIOSGA003286	CDS peptidyl-prolyl cis-trans isomerase, putative, expressed	3	0.0055787	0.134847	0.00538418	0.109622	0.00535721	0.11671	0.0053	0.0056	0.0053
LOC_Os01g18840.1	BGIOSGA003312	CDS IF, putative, expressed	4	0.00650109	0.037764	0.00675355	0.0512615	0.00659239	0.046411	0.0069	0.0065	0.0067
LOC_Os01g19240.1	BGIOSGA003319	CDS integral membrane protein DUF6 containing protein	4	0.00527423	0.0530911	0.00472271	0.144367	0.00510236	0.043079	0.0049	0.0053	0.0046
LOC_Os01g19410.3	BGIOSGA001829	CDS expressed protein	5	0.016876	0.07779	0.0165369	0.0636196	0.0165046	0.0650282	0.0163	0.0169	0.0161
LOC_Os01g21160.4	BGIOSGA001796	protein 2-oxo acid dehydrogenases acyltransferase domain containing protein, expressed	3	0.0178676	0	0.0175801	0	0.0176793	0.0306149	0.0182	0.018	0.0181
LOC_Os01g23750.1	BGIOSGA003440	CDS OsMADS92 - MADS-box family gene with M-beta type-box	1	0.00108785	0	0.000958249	0	0.00104842	0.21613	0.001	0.0011	0.001
LOC_Os01g24500.1	BGIOSGA003463	CDS hypothetical protein	2	0.00199467	0	0.00203634	0	0.00200175	0.0644974	0.0021	0.002	0.002
LOC_Os01g25030.1	BGIOSGA001694	CDS dirigent, putative, expressed	1	0.00255624	0	0.00262447	0	0.00243075	0.186627	0.0025	0.0026	0.0027
LOC_Os01g25150.1	BGIOSGA001693	CDS jacalin-like lectin domain containing protein	2	0.00629728	0	0.006406	0			0.0065	0.0063	0.0064
LOC_Os01g25430.1	BGIOSGA001679	CDS hypothetical protein	1	0.0036535	0	0.00382103	0	0.00350637	0.198413	0.0044	0.0037	0.004
LOC_Os01g26000.1	BGIOSGA001660	CDS expressed protein	2	0.00131719	0	0.00132822	0	0.00125098	0.0385466	0.0012	0.0013	0.0014
LOC_Os01g27130.1	BGIOSGA001634	CDS hypothetical protein	2	0.0106187	0	0.0110216	0	0.010002	0.0285407	0.0101	0.0107	0.0117
LOC_Os01g27380.1	BGIOSGA003536	CDS glutathione S-transferase, putative, expressed	1	0.00252446	0	0.00256738	0	0.00241099	0.198919	0.0028	0.0025	0.0026
LOC_Os01g27680.1	BGIOSGA001617	CDS hypothetical protein	3	0.00333748	0.141574	0.00337194	0.148563	0.00319089	0.120665	0.0033	0.0033	0.0033
LOC_Os01g28780.1	BGIOSGA001589	protein hypothetical protein	2	0.0123296	0	0.0132523	0	0.0118348	0.0432717	0.0142	0.0124	0.0133
LOC_Os01g29350.1	BGIOSGA003585	CDS hypothetical protein	1	0.00655784	0	0.00681325	0	0.00629934	0.193118	0.0077	0.0066	0.0071
LOC_Os01g31480.1	BGIOSGA040461	protein conserved hypothetical protein	2	0.0152997	0	0.0153922	0	0.0154747	0.0622564	0.0153	0.0154	0.0151
LOC_Os01g31570.1	BGIOSGA001574	CDS hypothetical protein	2	0.0085831	0	0.00874141	0	0.00865492	0.0725824	0.0088	0.0086	0.0087
LOC_Os01g31760.1	BGIOSGA003598	CDS acyl-ACP thioesterase, putative	2	0.00199272	0	0.00189446	0	0.00189675	0.0376316	0.0018	0.002	0.0019
LOC_Os01g31780.1	BGIOSGA003600	CDS hypothetical protein	1	0.00479033	0	0.00515061	0	0.00461692	0.220277	0.0051	0.0048	0.0052
LOC_Os01g32160.1	BGIOSGA003607	CDS hypothetical protein	2	0.0147863	0	0.0151312	0	0.015083	0.0406058	0.0158	0.0149	0.0147
LOC_Os01g33070.1	BGIOSGA003633	CDS pentatricopeptide repeat protein PPR868-14, putative	3	0.00345388	0.135158	0.00363923	0	0.00331138	0.114875	0.004	0.0035	0.0038
LOC_Os01g33960.1	BGIOSGA001510	Hypothetical protein	2	0.00997997	0	0.0106451	0			0.0108	0.01	0.0109
LOC_Os01g35100.1	BGIOSGA001479	CDS zinc finger, C3HC4 type domain containing protein	1	0.00255308	0	0.00216137	0	0.00246534	0.221171	0.002	0.0026	0.0021
LOC_Os01g36740.1	BGIOSGA001447	CDS expressed protein	1	0.00321046	0	0.00328584	0	0.00302678	0.169221	0.0037	0.0032	0.0034
LOC_Os01g36830.1	BGIOSGA003732	CDS polygalacturonase, putative	1	0.00115156	0	0.00108243	0	0.00109725	0.203878	0.0011	0.0012	0.0011
LOC_Os01g37530.1	BGIOSGA003751	CDS hypothetical protein	3	0.0162352	0.122702	0.0166206	0.135104	0.0155448	0.0974039	0.0179	0.0163	0.0171
LOC_Os01g37920.1	BGIOSGA001414	CDS expressed protein	1	0.00382597	0	0.00362796	0	0.00368977	0.231817	0.0038	0.0038	0.0036
LOC_Os01g38190.1	BGIOSGA001404	CDS plant protein of unknown function domain containing protein, expressed	1	0.0010127	0	0.000925805	0	0.000970137	0.209385	0.0009	0.001	0.0009
LOC_Os01g39150.1	BGIOSGA003804	CDS DUF260 domain containing protein, putative	3	0.00537332	0.145993	0.00500125	0.0959467	0.00518493	0.132926	0.005	0.0054	0.005
LOC_Os01g39670.1	BGIOSGA003822	CDS OsFBD1 - F-box and FBD domain containing protein, expressed	1	0.000934289	0	0.000921801	0	0.000895577	0.217403	0.001	0.0009	0.0009
LOC_Os01g40030.1	BGIOSGA001341	protein hypothetical protein	1	0.00242137	0	0.00249438	0	0.00228825	0.170294	0.0029	0.0024	0.0026
LOC_Os01g40140.1	BGIOSGA001336	CDS expressed protein	3	0.00470086	0.149016	0.00437001	0.0941449			0.0044	0.0047	0.0043
LOC_Os01g40430.1	BGIOSGA001327	CDS OsWRKY27 - Superfamily of TFs having WRKY and zinc finger domains, expressed	1	0.00143524	0	0.00134618	0	0.00138423	0.222207	0.0014	0.0014	0.0013
LOC_Os01g40700.1	BGIOSGA003873	CDS expressed protein	2	0.00430366	0	0.00444211	0	0.00435307	0.061038	0.0045	0.0043	0.0044
LOC_Os01g41330.1	BGIOSGA001290	CDS hypothetical protein	2	0.0105592	0	0.0105948	0	0.0101438	0.0366304	0.01	0.0106	0.011
LOC_Os01g42030.1	BGIOSGA003944	CDS mitochondrial chaperone BCS1, putative, expressed	1	0.000885092	0	0.000848752	0	0.00084327	0.185957	0.0009	0.0009	0.0009
LOC_Os01g42130.1	BGIOSGA001251	CDS expressed protein	1	0.00347645	0	0.00303741	0	0.00337775	0.266885	0.0028	0.0035	0.0029
LOC_Os01g42220.1	BGIOSGA003959	CDS conserved hypothetical protein	2	0.00554819	0	0.00624179	0	0.005412	0.0788199	0.0061	0.0056	0.0064
LOC_Os01g42510.1	BGIOSGA001223	CDS expressed protein	1	0.00209274	0	0.00215511	0	0.00201053	0.197324	0.002	0.0021	0.0022
LOC_Os01g42850.2	BGIOSGA001210	CDS ThiF family domain containing protein, putative, expressed	3	0.00126891	0.133425	0.00129721	0.148533	0.00133739	0.0222259	0.0014	0.0013	0.0013
LOC_Os01g42960.1	BGIOSGA003994	CDS TTL1, putative, expressed	2	0.00157607	0	0.00163719	0	0.00158971	0.0644856	0.0017	0.0016	0.0017
LOC_Os01g43010.2	BGIOSGA003998	Zinc finger BED domain-containing protein RICESLEEPER 2-like	2	0.00393895	0	0.003265	0.239599	0.0039609	0.0848044	0.0032	0.0039	0.0032
LOC_Os01g43100.1	BGIOSGA004001	CDS protein phosphatase 2C, putative, expressed	2	0.00251185	0	0.00261895	0	0.00253841	0.0635396	0.0026	0.0025	0.0027
LOC_Os01g43320.1	BGIOSGA001188	CDS transmembrane amino acid transporter protein, putative, expressed	1	0.000996421	0	0.000879565	0	0.000957824	0.23279	0.0009	0.001	0.0009
LOC_Os01g43530.1	BGIOSGA004022	CDS late embryogenesis abundant protein, putative, expressed	1	0.00603374	0	0.00520801	0	0.00606369	0
LOC_Os01g43550.1	BGIOSGA001178	CDS OsWRKY12 - Superfamily of TFs having WRKY and zinc finger domains, expressed	1	0.00133434	0	0.00119797	0	0.00128698	0.228235	0.0012	0.0013	0.0012
LOC_Os01g44180.1	BGIOSGA001163	CDS conserved hypothetical protein	3	0.01016	0.14493	0.0102646	0	0.00978187	0.128365	0.0096	0.0102	0.0108
LOC_Os01g44290.1	BGIOSGA004057	CDS conserved hypothetical protein	1	0.00285082	0	0.00284046	0	0.00272372	0.223355	0.0029	0.0029	0.0028
LOC_Os01g46200.3	BGIOSGA001114	CDS expressed protein	2	0.00273401	0	0.00270705	0	0.00259055	0.0316975	0.0031	0.0027	0.0028
LOC_Os01g47262.1	BGIOSGA004150	CDS AMSH-like protease, putative, expressed	1	0.00153656	0	0.00157157	0	0.00145784	0.187979	0.0015	0.0015	0.0016
LOC_Os01g47390.1	BGIOSGA004153	CDS hypothetical protein	1	0.00436217	0	0.00458001	0	0.00429419	0.246835	0.0044	0.0044	0.0047
LOC_Os01g47400.1	BGIOSGA004154	CDS OsMan01 - Endo-Beta-Mannanase, expressed	1	0.00102806	0	0.0008854	0	0.000983885	0.215011	0.0009	0.001	0.0009
LOC_Os01g48220.1	BGIOSGA001041	CDS protein of unknown function DUF1421 domain containing protein, expressed	4	0.00324106	0.0402416	0.00344398	0.0629543	0.00351543	0.0808921	0.0039	0.0032	0.0037
LOC_Os01g48230.1	BGIOSGA001040	CDS hypothetical protein	1	0.00455746	0	0.00452674	0	0.00442001	0.250417	0.0042	0.0046	0.0044
LOC_Os01g48360.2	BGIOSGA004185	protein expressed protein	2	0.0101431	0	0.00900869	0.257155	0.0102796	0.0666294	0.0091	0.0102	0.009
LOC_Os01g48400.1	BGIOSGA004188	CDS hypothetical protein	1	0.00589394	0	0.00621192	0	0.00562603	0.183683	0.0066	0.0059	0.0063
LOC_Os01g48550.1	BGIOSGA001028	CDS expressed protein	1	0.00293437	0	0.00290679	0	0.00281703	0.213893	0.0028	0.0029	0.003
LOC_Os01g48570.1	BGIOSGA004195	CDS expressed protein	4	0.00393466	0.0378559	0.00400544	0.0441017	0.00396168	0.0435849	0.0041	0.0039	0.004
LOC_Os01g48760.1	BGIOSGA004204	CDS THAP domain-containing protein 4, putative, expressed	2	0.00496853	0	0.00485667	0	0.00477099	0.04653	0.0052	0.005	0.005
LOC_Os01g48940.1	BGIOSGA001015	CDS hypothetical protein	5	0.0200181	0.0193996	0.0166872	0.125728			0.0171	0.02	0.0173
LOC_Os01g49010.2	BGIOSGA004215	CDS ORC4 - Putative origin recognition complex subunit 4, expressed	2	0.00224578	0	0.0023365	0	0.00227737	0.0576179	0.0022675	0.00224578	0.00233544
LOC_Os01g49710.1	BGIOSGA000988	CDS glutathione S-transferase, putative, expressed	2	0.00375252	0	0.00338162	0	0.00361518	0.05097	0.0033	0.0038	0.0033
LOC_Os01g50300.1	BGIOSGA000962	CDS hypothetical protein	2	0.00513647	0	0.00438067	0.198215	0.00492315	0.0435824	0.0043	0.0051	0.0043
LOC_Os01g50330.1	BGIOSGA000960	CDS strictosidine synthase 1 precursor, putative, expressed	3	0.00415666	0.145587	0.0035724	0.0462835	0.00398971	0.128308	0.0036	0.0042	0.0036
LOC_Os01g50760.1	BGIOSGA004282	protein polyprenyl synthetase, putative, expressed	2	0.00399971	0	0.00403473	0	0.00380643	0.0345351	0.0047	0.004	0.0042
LOC_Os01g51050.1	BGIOSGA000941	CDS jacalin-like lectin domain containing protein, expressed	1	0.00220168	0	0.00190661	0	0.0021231	0.225055	0.002	0.0022	0.0019
LOC_Os01g51200.1	BGIOSGA004303	CDS CK1_CaseinKinase_1.3 - CK1 includes the casein kinase 1 kinases, expressed	1	0.000928691	0	0.000940319	0	0.000882498	0.199041	0.0011	0.0009	0.001
LOC_Os01g51460.1	BGIOSGA004318	CDS expressed protein	1	0.0021557	0	0.00204217	0	0.00207688	0.21168	0.0021	0.0022	0.0021
LOC_Os01g51470.1	BGIOSGA000930	CDS hypothetical protein	1	0.00269483	0	0.00262267	0	0.0025874	0.226676	0.0027	0.0027	0.0027
LOC_Os01g51620.1	BGIOSGA004325	CDS KRR1 small subunit processome component, putative, expressed	3	0.0030517	0.113173	0.0031532	0.13389	0.00322529	0.0179908	0.0034	0.0031	0.0033
LOC_Os01g51770.1	BGIOSGA000917	CDS outer mitochondrial membrane porin, putative, expressed	2	0.00290969	0	0.00287694	0	0.00279231	0.0460815	0.0027	0.0029	0.003
LOC_Os01g51780.1	BGIOSGA000916	CDS auxin efflux carrier component, putative, expressed	1	0.0014308	0	0.00150517	0	0.00135444	0.20748	0.0017	0.0014	0.0015
LOC_Os01g52080.1	BGIOSGA004343	CDS hypothetical protein	3	0.00841604	0	0.00719932	0.0593942	0.00872948	0.0276863	0.0072	0.0084	0.0072
LOC_Os01g52200.1	BGIOSGA000903	CDS mitochondrial ATP synthase g subunit family protein, putative	2	0.00567569	0	0.00528159	0	0.0057442	0.0635111	0.0053	0.0057	0.0053
LOC_Os01g52320.1	BGIOSGA004358	CDS NB-ARC domain containing protein, expressed	1	0.000850435	0	0.000879926	0	0.000803137	0.182302	0.0008	0.0009	0.0009
LOC_Os01g52700.1	BGIOSGA000890	CDS hypothetical protein	2	0.00690594	0	0.00715833	0	0.00655901	0.0352103	0.0068	0.0069	0.0074
LOC_Os01g52750.1	BGIOSGA000886	CDS OsSub3 - Putative Subtilisin homologue, expressed	2	0.00116048	0	0.00103196	0	0.00111834	0.0542833	0.0011	0.0012	0.001
LOC_Os01g52980.1	BGIOSGA000876	CDS OsFBX23 - F-box domain containing protein, expressed	3	0.00378099	0	0.0034064	0.0832586	0.00395818	0.0266406	0.0034	0.0038	0.0034
LOC_Os01g53720.2	BGIOSGA004428	CDS expressed protein	3	0.00223714	0.135951	0.0023193	0	0.00212567	0.109353	0.0023	0.0022	0.0022
LOC_Os01g53810.1	BGIOSGA000854	CDS peptidase, putative, expressed	1	0.000808294	0	0.000846124	0	0.000769896	0.20205	0.0009	0.0008	0.0009
LOC_Os01g53860.1	BGIOSGA004434	CDS hypothetical protein	1	0.004479	0	0.00412802	0	0.00429582	0.235435	0.0042	0.0045	0.0041
LOC_Os01g54340.1	BGIOSGA004450	CDS plant-specific domain TIGR01615 family protein, expressed	2	0.00333948	0	0.00286739	0.193262	0.00320843	0.041748	0.0028	0.0033	0.0028
LOC_Os01g54440.1	BGIOSGA000831	CDS expressed protein	2	0.00238044	0	0.00220677	0	0.002293	0.0534642	0.0022	0.0024	0.0022
LOC_Os01g54960.1	BGIOSGA000813	CDS expressed protein	2	0.00372829	0	0.00389592	0	0.0037571	0.059053	0.004	0.0037	0.0039
LOC_Os01g55290.2	BGIOSGA000797	CDS PPR repeat domain containing protein, putative, expressed	5	0.00727071	0.0726624	0.00796502	0.0237565	0.00749539	0.0963023	0.0078	0.0073	0.008
LOC_Os01g55330.1	BGIOSGA000794	CDS embryonic protein DC-8, putative	1	0.00334504	0	0.00326416	0	0.00324904	0.207459	0.0033	0.0034	0.0033
LOC_Os01g56040.1	BGIOSGA004512	CDS zinc finger A20 and AN1 domain-containing stress-associated protein, putative	1	0.00271291	0	0.00244923	0	0.00261625	0.225971	0.0024	0.0027	0.0024
LOC_Os01g56750.1	BGIOSGA004545	CDS OsFBDUF8 - F-box and DUF domain containing protein, expressed	3	0.00310866	0.134273	0.00287266	0.0794835	0.0032626	0.0217475	0.0029	0.0031	0.0029
LOC_Os01g56780.2	BGIOSGA000726	CDS plus-3 domain containing protein, expressed	2	0.000954427	0	0.000943557	0	0.000966413	0.0523058	0.001	0.001	0.0009
LOC_Os01g56969.1	BGIOSGA004556	CDS homeobox-leucine zipper protein ATHB-54, putative, expressed	1	0.00237462	0	0.00239354	0	0.00229656	0.242483	0.0024	0.0024	0.0024
LOC_Os01g57380.1	BGIOSGA000696	CDS hypothetical protein	1	0.00323408	0	0.00323181	0	0.00309258	0.187038	0.0036	0.0032	0.0033
LOC_Os01g57460.1	BGIOSGA004578	CDS frataxin, putative, expressed	3	0.00694737	0	0.0072881	0	0.00668059	0.140391	0.0069	0.007	0.0075
LOC_Os01g58490.1	BGIOSGA000651	CDS hypothetical protein	1	0.0023463	0	0.00219444	0	0.0022624	0.231015	0.0022	0.0023	0.0022
LOC_Os01g58600.1	BGIOSGA000646	CDS hypothetical protein	1	0.00655188	0	0.00659689	0	0.00638251	0.238928	0.0068	0.0066	0.0066
LOC_Os01g58690.1	BGIOSGA004627	CDS endonuclease/exonuclease/phosphatase family domain containing protein, expressed	1	0.00140308	0	0.00141869	0	0.00133167	0.183526	0.0013	0.0014	0.0015
LOC_Os01g58760.1	BGIOSGA004628	CDS bZIP transcription factor domain containing protein, expressed	1	0.00267066	0	0.0027034	0	0.00252833	0.189032	0.0031	0.0027	0.0028
LOC_Os01g59470.1	BGIOSGA004657	CDS hypothetical protein	1	0.00389563	0	0.00410673	0	0.0036964	0.177031	0.0047	0.0039	0.0043
LOC_Os01g59640.1	BGIOSGA000617	CDS no apical meristem protein, putative	2	0.00311832	0	0.00314193	0	0.00298438	0.0342633	0.0036	0.0031	0.0033
LOC_Os01g60490.1	BGIOSGA004701	CDS OsWRKY22 - Superfamily of TFs having WRKY and zinc finger domains, expressed	2	0.00324099	0	0.00325469	0	0.0030838	0.0329107	0.0037	0.0032	0.0034
LOC_Os01g60900.1	BGIOSGA004713	CDS expressed protein	2	0.00658899	0	0.00625787	0	0.0063399	0.0544777	0.0063	0.0066	0.0063
LOC_Os01g61360.1	BGIOSGA000558	CDS DEFL4 - Defensin and Defensin-like DEFL family	4	0.0166674	0.033315	0.0162025	0.0248061	0.0168933	0.0415718	0.0166	0.0167	0.0161
LOC_Os01g61870.1	BGIOSGA004751	CDS conserved hypothetical protein	5	0.0132548	0.018111	0.0150794	0	0.0127981	0.0919141	0.0154	0.0133	0.015
LOC_Os01g62080.2	BGIOSGA000526	CDS serine/threonine-protein kinase AFC1, putative, expressed	1	0.0010032	0	0.00102593	0	0.000952251	0.192654	0.0012	0.001	0.0011
LOC_Os01g62120.1	BGIOSGA004765	CDS hypothetical protein	3	0.00944548	0	0.00979264	0	0.00909799	0.142731	0.0098	0.0095	0.0097
LOC_Os01g63370.1	BGIOSGA004815	CDS hypothetical protein	2	0.00674129	0	0.00694814	0	0.00641748	0.0333518	0.0077	0.0068	0.0072
LOC_Os01g63870.1	BGIOSGA004831	CDS nucleobase-ascorbate transporter, putative, expressed	1	0.00103484	0	0.00106734	0	0.000985825	0.220168	0.0011	0.001	0.0011
LOC_Os01g63990.1	BGIOSGA004836	CDS hydrolase, alpha/beta fold family protein, putative, expressed	1	0.00127236	0	0.00113212	0	0.00121129	0.206001	0.0011	0.0013	0.0011
LOC_Os01g64190.1	BGIOSGA000448	CDS expressed protein	1	0.00357815	0	0.0033125	0	0.00345229	0.243398	0.0033	0.0036	0.0033
LOC_Os01g64340.1	BGIOSGA004850	CDS hypothetical protein	1	0.00334219	0	0.00358794	0	0.0032091	0.222525	0.0034	0.0033	0.0037
LOC_Os01g64360.1	BGIOSGA004852	CDS MYB family transcription factor, putative, expressed	1	0.00256106	0	0.00221355	0	0.00245472	0.213203	0.0021	0.0026	0.0022
LOC_Os01g64400.1	BGIOSGA004854	CDS hypothetical protein	2	0.0144434	0	0.0149124	0	0.0145793	0.0516517	0.0152	0.0145	0.0156
LOC_Os01g65040.1	BGIOSGA004885	CDS hypothetical protein	2	0.0132269	0	0.0132377	0	0.0134093	0.0748039	0.0132	0.0133	0.0132
LOC_Os01g65950.1	BGIOSGA004927	CDS thioesterase family protein, putative, expressed	1	0.00297598	0	0.00262363	0	0.00287012	0.238934	0.0027	0.003	0.0026
LOC_Os01g67520.1	BGIOSGA004993	CDS VTC2, putative, expressed	3	0.00361529	0.116053	0.00379001	0.147545	0.0034293	0.0856722	0.0045	0.0036	0.004
LOC_Os01g67730.1	BGIOSGA005003	CDS 1-5-phosphoribosyl-5-5-phosphoribosylaminomethylideneaminoimidazole-4-carboxamide isomerase, chloroplast precursor, putative, expressed	2	0.00634888	0	0.00643682	0	0.00604299	0.0452367	0.0069	0.0064	0.0066
LOC_Os01g68080.1	BGIOSGA000289	CDS harpin-induced protein 1 domain containing protein	2	0.00440102	0	0.00382193	0.255748	0.00443961	0.0723706	0.0038	0.0044	0.0038
LOC_Os01g68560.1	BGIOSGA000269	CDS OsMADS98 - MADS-box family gene with M-beta type-box, expressed	5	0.00458752	0.0913404	0.0041436	0.178202	0.00501815	0.0326162	0.004	0.0046	0.004
LOC_Os01g68780.1	BGIOSGA005045	CDS hypothetical protein	1	0.00325307	0	0.00285247	0	0.00316398	0.261265	0.0025	0.0033	0.0027
LOC_Os01g69830.1	BGIOSGA005075	CDS OsSPL2 - SBP-box gene family member, expressed	1	0.00108522	0	0.00100885	0	0.00104732	0.226746	0.001	0.0011	0.001
LOC_Os01g70250.1	BGIOSGA000208	CDS heat shock protein DnaJ, putative, expressed	2	0.00215612	0	0.00219187	0	0.00204717	0.0301572	0.0025	0.0022	0.0023
LOC_Os01g70330.1	BGIOSGA005102	CDS prefoldin subunit family protein, expressed	1	0.0010676	0	0.00110498	0	0.00101899	0.197417	0.0013	0.0011	0.0012
LOC_Os01g70670.1	BGIOSGA005116	CDS BTBM1 - Bric-a-Brac, Tramtrack, Broad Complex BTB domain with Meprin and TRAF Homology MATH domain, expressed	1	0.000535084	0	0.000549364	0	0.000511569	0.204006	0.0006	0.0005	0.0006
LOC_Os01g70820.1	BGIOSGA005120	CDS lumenal PsbP, putative, expressed	1	0.0016122	0	0.00165429	0	0.00154706	0.237545	0.0016	0.0016	0.0017
LOC_Os01g71250.1	BGIOSGA000146	CDS expressed protein	2	0.00186974	0	0.00183823	0	0.00188339	0.0652551	0.0019	0.0019	0.0018
LOC_Os01g72560.1	BGIOSGA005195	CDS expressed protein	1	0.00221051	0	0.00208332	0	0.00209755	0.179072	0.0023	0.0022	0.0021
LOC_Os01g72870.3	BGIOSGA000077	CDS BAS1, putative, expressed	2	0.00298914	0	0.00311456	0	0.00284367	0.0357691	0.00348498	0.00298914	0.00311126
LOC_Os01g73480.1	BGIOSGA005242	CDS acetyltransferase, GNAT family protein	5	0.00248848	0.0146645	0.00237917	0.0701921	0.00245694	0.0941897	0.0024	0.0025	0.0023
LOC_Os01g73800.1	BGIOSGA000033	CDS expressed protein	1	0.000851377	0	0.000874142	0			0.001	0.0009	0.0009
LOC_Os01g74350.1	BGIOSGA000012	CDS soluble inorganic pyrophosphatase, putative, expressed	1	0.00200661	0	0.00206406	0	0.00190705	0.192982	0.0024	0.002	0.0022
LOC_Os01g74410.1	BGIOSGA005283	CDS MYB family transcription factor, putative, expressed	1	0.00156649	0	0.00149438	0	0.0014999	0.193433	0.0014	0.0016	0.0015
LOC_Os02g01440.1	BGIOSGA007337	CDS nitric oxide synthase 1, putative, expressed	7	0.00575037	0.0139012	0.00588863	0.0186421			0.0059	0.0058	0.0058
LOC_Os02g01780.1	BGIOSGA007350	CDS hypothetical protein	1	0.0032519	0	0.00333933	0			0.0035	0.0033	0.0034
LOC_Os02g01910.1	BGIOSGA007357	CDS hypothetical protein	2	0.00632647	0	0.00568517	0	0.00610188	0.0564688	0.0057	0.0063	0.0057
LOC_Os02g02160.1	BGIOSGA007263	CDS expressed protein	1	0.00211607	0	0.00190175	0	0.00202572	0.199584	0.0019	0.0021	0.0019
LOC_Os02g02730.1	BGIOSGA007400	CDS expressed protein	1	0.00103904	0	0.000899063	0	0.00100418	0.253393	0.0008	0.001	0.0009
LOC_Os02g03270.1	BGIOSGA007428	CDS AT hook motif domain containing protein, expressed	1	0.00118903	0	0.00115812	0	0.00115146	0.252698	0.0012	0.0012	0.0011
LOC_Os02g03410.1	BGIOSGA007434	protein CAMK_CAMK_like.12 - CAMK includes calcium/calmodulin depedent protein kinases, expressed	1	0.0022707	0	0.0022655	0	0.00216646	0.196793	0.0025	0.0023	0.0023
LOC_Os02g04750.2	BGIOSGA007155	CDS cycloartenol synthase, putative, expressed	1	0.00126622	0	0.00128347	0	0.00120662	0.179246	0.0015	0.0013	0.0013
LOC_Os02g05060.1	BGIOSGA007146	CDS OsSAUR5 - Auxin-responsive SAUR gene family member	2	0.00663099	0	0.00654981	0	0.00629722	0.032334	0.0063	0.0066	0.0067
LOC_Os02g05070.1	BGIOSGA007145	CDS expressed protein	4	0.00592826	0.0489855	0.00521666	0.113067	0.00596767	0.0566229	0.00522488	0.00592826	0.00520674
LOC_Os02g06480.2	BGIOSGA007090	CDS SCO1 protein homolog, mitochondrial precursor, putative, expressed	2	0.00263233	0	0.00273787	0	0.00252081	0.047499	0.003	0.0026	0.0028
LOC_Os02g06510.1	BGIOSGA007578	CDS myosin heavy chain, putative, expressed	2	0.00506757	0	0.00531458	0	0.00480289	0.0303306	0.0061	0.0051	0.0056
LOC_Os02g07360.1	BGIOSGA007626	CDS pentatricopeptide containing protein, putative, expressed	2	0.00148782	0	0.00147376	0	0.00149889	0.0570846	0.0015	0.0015	0.0015
LOC_Os02g07740.1	BGIOSGA007640	CDS RNA binding protein, putative, expressed	3	0.00288501	0.14197	0.0031177	0	0.00303092	0.0238159	0.0031	0.0029	0.0031
LOC_Os02g08200.1	BGIOSGA007026	CDS zinc finger, C3HC4 type domain containing protein	1	0.00359023	0	0.0029882	0	0.00349578	0.264322	0.0032	0.0036	0.0029
LOC_Os02g11100.1	BGIOSGA007759	CDS hypothetical protein	1	0.00355205	0	0.00354853	0	0.00337159	0.199877	0.0034	0.0036	0.0037
LOC_Os02g11750.1	BGIOSGA007763	CDS RNA recognition motif containing protein, putative, expressed	2	0.00248269	0	0.00256782	0	0.002353	0.0286572	0.003	0.0025	0.0027
LOC_Os02g11810.1	BGIOSGA006894	CDS conserved hypothetical protein	3	0.0171173	0.0872534	0.0184928	0.13165	0.0162071	0.0550889	0.017	0.0171	0.0197
LOC_Os02g13040.1	BGIOSGA007812	Hypothetical protein	4	0.00646919	0.0412164	0.00670693	0.0538676	0.0061757	0.0276884	0.0077	0.0065	0.007
LOC_Os02g13050.1	BGIOSGA006853	CDS hypothetical protein	1	0.00605347	0	0.0065562	0			0.0067	0.0061	0.0065
LOC_Os02g13090.1	BGIOSGA007814	CDS hypothetical protein	1	0.00346785	0	0.00369605	0	0.00334869	0.200287	0.0036	0.0035	0.0038
LOC_Os02g13200.1	BGIOSGA006850	CDS expressed protein	1	0.00225153	0	0.00213269	0	0.00218588	0.227132	0.0021	0.0023	0.0022
LOC_Os02g13600.1	BGIOSGA007831	CDS expressed protein	1	0.00373644	0	0.00311165	0	0.00361766	0.229613	0.0029	0.0037	0.003
LOC_Os02g13660.1	BGIOSGA006834	CDS meiosis 5, putative, expressed	2	0.00411302	0	0.004267	0	0.00395224	0.0514823	0.0041	0.0041	0.0044
LOC_Os02g14140.1	BGIOSGA006819	CDS cytokinin inducible protein, putative	2	0.005778	0	0.00593279	0	0.00548562	0.0263112	0.0068	0.0058	0.0063
LOC_Os02g15550.2	BGIOSGA006759	CDS spermidine synthase, putative, expressed	1	0.00110858	0	0.00112821	0	0.00105644	0.204402	0.0011	0.0011	0.0012
LOC_Os02g15970.3	BGIOSGA006740	CDS alpha-hemolysin, putative, expressed	2	0.00682011	0	0.00712274	0	0.00651177	0.0429412	0.0079	0.0068	0.0073
LOC_Os02g15980.1	BGIOSGA007918	CDS expressed protein	3	0.00188818	0.129512	0.00195081	0	0.00179709	0.10353	0.0019	0.0019	0.0019
LOC_Os02g17170.1	BGIOSGA007944	CDS hypothetical protein	1	0.00124753	0	0.00111263	0	0.00119847	0.224383	0.0011	0.0013	0.0011
LOC_Os02g17200.1	BGIOSGA006720	CDS hypothetical protein	1	0.0012389	0	0.00114548	0	0.00118934	0.241691	0.0011	0.0012	0.0011
LOC_Os02g17230.1	BGIOSGA007947	CDS flavin monooxygenase, putative	1	0.00114101	0	0.00118977	0	0.00108698	0.200554	0.0013	0.0011	0.0012
LOC_Os02g17304.1	BGIOSGA006716	CDS resistance protein, putative, expressed	1	0.000827388	0	0.000854459	0	0.000781547	0.186943	0.001	0.0008	0.0009
LOC_Os02g18070.1	BGIOSGA007972	CDS NB-ARC domain containing protein, expressed	2	0.00205908	0	0.00206806	0	0.0019508	0.0298247	0.0019	0.0021	0.0022
LOC_Os02g18790.1	BGIOSGA007994	CDS hypothetical protein	1	0.0028815	0	0.00307624	0	0.0027715	0.216989	0.0033	0.0029	0.0032
LOC_Os02g19000.1	BGIOSGA008001	CDS conserved hypothetical protein	1	0.00474595	0	0.00439391	0	0.00466729	0.225971	0.0043	0.0048	0.0045
LOC_Os02g19430.1	BGIOSGA008009	CDS conserved hypothetical protein	2	0.00649576	0	0.0060399	0	0.00651086	0.0649946	0.0061	0.0065	0.006
LOC_Os02g19670.1	BGIOSGA006644	Putative ribonuclease H protein	2	0.00283529	0	0.00292677	0	0.00267797	0.0309442	0.0027	0.0028	0.0031
LOC_Os02g20710.1	BGIOSGA008048	CDS hypothetical protein	4	0.0201296	0.047892	0.0205875	0.0553392	0.0221784	0.0112506	0.0221	0.0202	0.0215
LOC_Os02g21220.1	BGIOSGA008059	CDS hypothetical protein	1	0.000984191	0	0.000902455	0	0.00094375	0.203781	0.0009	0.001	0.0009
LOC_Os02g21450.1	BGIOSGA008068	CDS hypothetical protein	1	0.00531935	0	0.00463335	0	0.00513924	0.224065	0.0044	0.0053	0.0045
LOC_Os02g21460.1	BGIOSGA006585	CDS uncharacterized protein yqjG, putative, expressed	2	0.00239742	0	0.00230682	0	0.00241647	0.0577587	0.0023	0.0024	0.0024
LOC_Os02g22110.1	BGIOSGA006570	CDS hypothetical protein	1	0.00582038	0	0.00597555	0	0.00558325	0.220585	0.0066	0.0058	0.0062
LOC_Os02g23870.1	BGIOSGA038140	CDS retrotransposon protein, putative, unclassified, expressed	5	0.0187744	0.0653369	0.0183547	0.0493294	0.019305	0.0873615	0.0202	0.0188	0.019
LOC_Os02g24330.2	BGIOSGA008121	CDS eukaryotic translation initiation factor 4B, putative, expressed	1	0.0028345	0	0.00286915	0	0.00273319	0.195616	0.0027	0.0028	0.003
LOC_Os02g25080.1	BGIOSGA008130	CDS expressed protein	2	0.00325221	0	0.00317938	0	0.00328972	0.0726348	0.0032	0.0033	0.0032
LOC_Os02g25580.1	BGIOSGA006535	CDS Sec1 family transport protein, putative, expressed	3	0.00194481	0.118315	0.00196327	0.124743	0.00206334	0.0197384	0.0021	0.002	0.0021
LOC_Os02g25830.1	BGIOSGA008150	CDS conserved hypothetical protein	5	0.00822155	0.099712	0.00811363	0.089771	0.00807789	0.0882231	0.0082	0.0082	0.0081
LOC_Os02g25850.1	BGIOSGA008151	Cytokinin inducibl protein-like, glutathione S-transferase T3-like	2	0.00348408	0	0.00356848	0	0.00330461	0.0266174	0.0041	0.0035	0.0038
LOC_Os02g26480.2	BGIOSGA006511	CDS OsSCP7 - Putative Serine Carboxypeptidase homologue, expressed	1	0.0008966	0	0.000924606	0	0.000850406	0.182937	0.0009	0.0009	0.001
LOC_Os02g27190.1	BGIOSGA008186	CDS hypothetical protein	1	0.00309999	0	0.00304958	0	0.00300968	0.23941	0.0031	0.0031	0.0031
LOC_Os02g27330.1	BGIOSGA008191	CDS expressed protein	1	0.00532225	0	0.00492594	0	0.00506048	0.202228	0.0048	0.0053	0.005
LOC_Os02g27400.1	BGIOSGA008194	CDS OsFBX49 - F-box domain containing protein, expressed	2	0.00225682	0	0.00220191	0	0.0022792	0.059784	0.0022	0.0023	0.0023
LOC_Os02g27950.1	BGIOSGA006472	CDS ataxin-2 related protein, putative, expressed	5	0.00366565	0.0839354	0.00365959	0.0825852			0.0038	0.0037	0.0038
LOC_Os02g28340.1	BGIOSGA008216	CDS transferase family protein, putative, expressed	4	0.00389329	0.0543713	0.00330917	0.0903583	0.00391632	0.0623822	0.0033	0.0039	0.0033
LOC_Os02g28680.1	BGIOSGA008228	CDS expressed protein	4	0.00417232	0.0421027	0.00420738	0.044888	0.00388794	0.157945	0.0041	0.0042	0.0042
LOC_Os02g28860.1	BGIOSGA006451	CDS expressed protein	1	0.00245131	0	0.0025771	0	0.00236737	0.224648	0.0025	0.0025	0.0027
LOC_Os02g29190.1	BGIOSGA008246	CDS ankyrin, putative, expressed	1	0.0012198	0	0.00124281	0	0.00116234	0.195743	0.0014	0.0012	0.0013
LOC_Os02g29220.1	BGIOSGA008245	CDS expressed protein	1	0.00271162	0	0.00284283	0	0.00255612	0.156339	0.0034	0.0027	0.003
LOC_Os02g29520.1	BGIOSGA006430	CDS hypothetical protein	7	0.028106	0.0524201	0.0295878	0.0163163	0.0285649	0.0116472	0.0305	0.0282	0.0302
LOC_Os02g30830.1	BGIOSGA006398	protein hypothetical protein	2	0.0106014	0	0.0112776	0	0.0107788	0.0622435	0.0112	0.0106	0.0111
LOC_Os02g31960.1	BGIOSGA006369	CDS ATP/GTP binding protein, putative, expressed	2	0.0025536	0	0.00259557	0	0.00258197	0.0496321	0.0026	0.0026	0.0027
LOC_Os02g32540.1	BGIOSGA008339	CDS ubiquitin carboxyl-terminal hydrolase, family 1, putative, expressed	1	0.00113257	0	0.00105174	0	0.00109076	0.229442	0.0011	0.0011	0.0011
LOC_Os02g34070.1	BGIOSGA008395	protein hypothetical protein	3	0.0189142	0.146019	0.0218406	0	0.0183451	0.134905	0.0226	0.019	0.0219
LOC_Os02g34120.1	BGIOSGA006287	CDS expressed protein	4	0.00903923	0.0323556	0.00918473	0.0371106	0.0086846	0.329968	0.0101593	0.00903923	0.00954911
LOC_Os02g34710.1	BGIOSGA006273	CDS expressed protein	1	0.00145374	0	0.00121522	0	0.00140996	0.250924	0.0011	0.0015	0.0012
LOC_Os02g35460.1	BGIOSGA008439	CDS ZOS2-10 - C2H2 zinc finger protein	1	0.00308924	0	0.0031875	0	0.00293662	0.180877	0.0029	0.0031	0.0034
LOC_Os02g37410.1	BGIOSGA008508	CDS hypothetical protein	3	0.0158353	0.147577	0.0170184	0	0.0165312	0.0244561	0.0192	0.016	0.0175
LOC_Os02g37600.1	BGIOSGA008520	CDS expressed protein	1	0.00262516	0	0.00235031	0	0.00254185	0.253193	0.0022	0.0026	0.0023
LOC_Os02g38230.1	BGIOSGA006127	CDS high affinity nitrate transporter, putative, expressed	1	0.00220403	0	0.00186018	0	0.00213113	0.239267	0.002	0.0022	0.0018
LOC_Os02g39240.1	BGIOSGA008584	CDS cyclin, putative	6	0.00668626	0.0363889	0.00630599	0.101746	0.00739923	0.0151697	0.0063	0.0067	0.0063
LOC_Os02g39950.1	BGIOSGA008612	CDS EF hand family protein, putative, expressed	2	0.0018939	0	0.00195716	0	0.00180397	0.0387354	0.0022	0.0019	0.002
LOC_Os02g40460.1	BGIOSGA006032	CDS S1 RNA binding domain containing protein, expressed	1	0.00115778	0	0.00115436	0	0.00110247	0.19283	0.0013	0.0012	0.0012
LOC_Os02g40560.1	BGIOSGA006028	CDS hypothetical protein	2	0.00381021	0	0.0035026	0	0.00383279	0.0715196	0.0035	0.0038	0.0035
LOC_Os02g40690.1	BGIOSGA008638	CDS expressed protein	1	0.00619027	0	0.00496619	0	0.00600215	0.202074	0.0052	0.0062	0.0049
LOC_Os02g40900.1	BGIOSGA006014	CDS RNA recognition motif containing protein, putative, expressed	2	0.00370573	0	0.00394795	0	0.00373255	0.0551068	0.0041	0.0037	0.0039
LOC_Os02g41830.1	BGIOSGA008658	CDS expressed protein	1	0.00431185	0	0.00443379	0	0.00409302	0.173802	0.0041	0.0043	0.0047
LOC_Os02g41880.1	BGIOSGA008661	CDS hypothetical protein	2	0.0154337	0	0.0161469	0	0.0150663	0.0638431	0.0165	0.0155	0.0163
LOC_Os02g42040.1	BGIOSGA005989	CDS MIF4G domain containing protein, putative, expressed	2	0.000778816	0	0.000784259	0	0.000788181	0.054486	0.0008	0.0008	0.0008
LOC_Os02g42280.1	BGIOSGA005979	CDS UDP-glucoronosyl/UDP-glucosyl transferase family protein, putative, expressed	4	0.00344181	0.04763	0.0031771	0.161446			0.0032	0.0035	0.0032
LOC_Os02g42390.1	BGIOSGA005978	CDS hypothetical protein	2	0.00214185	0	0.00192105	0	0.00205512	0.0494567	0.00191988	0.00214185	0.00191969
LOC_Os02g42850.2	BGIOSGA008698	CDS MYB family transcription factor, putative, expressed	1	0.00137457	0	0.00125344	0	0.00132587	0.203053	0.0012	0.0014	0.0013
LOC_Os02g42870.1	BGIOSGA008700	CDS MYB family transcription factor, putative, expressed	1	0.00149755	0	0.00124867	0	0.00144502	0.230065	0.0012	0.0015	0.0012
LOC_Os02g42890.1	BGIOSGA005956	CDS cytochrome b561, putative, expressed	1	0.00189529	0	0.00200514	0	0.00180897	0.211176	0.0022	0.0019	0.0021
LOC_Os02g43850.1	BGIOSGA005913	CDS serine esterase family protein, putative, expressed	2	0.00246376	0	0.00255552	0	0.00248485	0.0559284	0.0026	0.0025	0.0025
LOC_Os02g44260.1	BGIOSGA005894	CDS zinc-binding protein, putative	2	0.00728088	0	0.00627845	0.24237			0.0059	0.0073	0.0062
LOC_Os02g44280.1	BGIOSGA005893	CDS zinc finger protein, putative	2	0.0031281	0	0.00287879	0	0.0031566	0.0778571	0.0029	0.0031	0.0028
LOC_Os02g44850.1	BGIOSGA005871	CDS GDSL-like lipase/acylhydrolase, putative	1	0.00123038	0	0.00109489	0	0.00118149	0.221909	0.0011	0.0012	0.0011
LOC_Os02g45480.1	BGIOSGA008805	CDS nucleic acid binding protein, putative, expressed	1	0.00101193	0	0.00106083	0	0.000969747	0.209076	0.001	0.001	0.0011
LOC_Os02g45570.2	BGIOSGA008811	CDS growth regulating factor protein, putative, expressed	2	0.00434408	0	0.00389012	0	0.00421159	0.0574737	0.0037	0.0044	0.0038
LOC_Os02g45600.1	BGIOSGA008813	CDS rhoGAP domain containing protein, expressed	2	0.00177061	0	0.00184996	0	0.00169431	0.0376002	0.0021	0.0018	0.0019
LOC_Os02g45900.1	BGIOSGA005833	CDS tRNA-splicing endonuclease positive effector-related, putative	2	0.00248696	0	0.00239573	0	0.00236744	0.0393591	0.0023	0.0025	0.0025
LOC_Os02g46320.1	BGIOSGA008835	CDS glucosyltransferase, putative, expressed	4	0.0034541	0.048247	0.00358706	0.0621226	0.00331788	0.0363888	0.0039	0.0035	0.0037
LOC_Os02g46930.1	BGIOSGA008859	CDS jmjC domain containing protein, expressed	2	0.00171847	0	0.0016852	0	0.00162625	0.0301505	0.0019	0.0017	0.0018
LOC_Os02g48530.1	BGIOSGA005735	CDS hypothetical protein	8	0.017944	0.00606527	0.0162639	0.0493454	0.0175915	0.0307936	0.0165	0.018	0.0163
LOC_Os02g48650.1	BGIOSGA008928	CDS acetyltransferase, GNAT family, putative, expressed	2	0.00546839	0	0.00468233	0.238784	0.00547883	0.0699549	0.0047	0.0055	0.0047
LOC_Os02g48710.1	BGIOSGA008931	protein expressed protein	2	0.0139507	0	0.0127423	0	0.0139886	0.0924652	0.0132	0.014	0.0123
LOC_Os02g49530.2	BGIOSGA005695	protein AGAP000425-PA, putative, expressed	1	0.00314642	0	0.00322599	0	0.0029964	0.173372	0.0038	0.0032	0.0035
LOC_Os02g50020.1	BGIOSGA005673	CDS hypothetical protein	1	0.00412578	0	0.00357594	0	0.00398514	0.249624	0.0038	0.0041	0.0035
LOC_Os02g50250.1	BGIOSGA009004	CDS hypothetical protein	2	0.00321537	0	0.00298725	0	0.00310558	0.0572516	0.003	0.0032	0.003
LOC_Os02g50740.1	BGIOSGA009025	CDS WD domain, G-beta repeat domain containing protein, expressed	1	0.00111809	0	0.000993127	0	0.00107503	0.227912	0.001	0.0011	0.001
LOC_Os02g50810.1	BGIOSGA005646	CDS expressed protein	1	0.00234591	0	0.00200525	0	0.00225234	0.21108	0.002	0.0023	0.002
LOC_Os02g51090.1	BGIOSGA005630	CDS RWP-RK domain-containing protein, putative	1	0.00181298	0	0.00178387	0	0.00171794	0.162081	0.0017	0.0018	0.0019
LOC_Os02g51160.1	BGIOSGA009048	CDS hydrolase, acting on carbon-nitrogen, putative, expressed	1	0.00135549	0	0.00136955	0	0.00128398	0.179942	0.0016	0.0014	0.0014
LOC_Os02g51730.1	BGIOSGA005605	CDS dnaJ homolog subfamily C member 7, putative, expressed	2	0.00151682	0	0.00132189	0.242493	0.00153123	0.066993	0.0013	0.0015	0.0013
LOC_Os02g52430.2	BGIOSGA005570	CDS regulator of ribonuclease, putative, expressed	1	0.00262874	0	0.00266333	0	0.00250154	0.204699	0.0025	0.0026	0.0028
LOC_Os02g52880.1	BGIOSGA005543	CDS ybaK/prolyl-tRNA synthetase family protein, putative, expressed	1	0.00136196	0	0.00139866	0	0.0013008	0.203152	0.0016	0.0014	0.0015
LOC_Os02g53360.1	BGIOSGA005516	CDS expressed protein	1	0.00182297	0	0.00176009	0	0.00175746	0.230857	0.0018	0.0018	0.0018
LOC_Os02g53570.1	BGIOSGA005505	CDS DEFL74 - Defensin and Defensin-like DEFL family	1	0.00508521	0	0.00532042	0	0.00488773	0.221434	0.0057	0.0051	0.0054
LOC_Os02g53690.1	BGIOSGA005497	CDS growth regulating factor protein, putative, expressed	4	0.00444731	0.0421076	0.00389981	0.0889383	0.00430178	0.0325359	0.004	0.0045	0.0039
LOC_Os02g54130.1	BGIOSGA005481	CDS heat shock protein DnaJ, putative, expressed	5	0.00800404	0.0800351	0.00831277	0.0154904	0.00883955	0.0311153	0.0085	0.008	0.0084
LOC_Os02g54240.1	BGIOSGA009157	CDS OsFBX62 - F-box domain containing protein	4	0.00406781	0.0422643	0.00391307	0.029074	0.00388783	0.0291196	0.0042	0.0041	0.004
LOC_Os02g54960.1	BGIOSGA009187	CDS carboxyl-terminal proteinase, putative, expressed	3	0.00491678	0.111431	0.00481256	0.0957509	0.00516816	0.163401	0.005	0.0049	0.0049
LOC_Os02g55100.1	BGIOSGA009197	CDS hypothetical protein	1	0.00415095	0	0.00433849	0	0.00399833	0.195283	0.0048	0.0042	0.0045
LOC_Os02g56580.1	BGIOSGA009256	CDS P21-Rho-binding domain containing protein, putative	2	0.0045981	0	0.00409929	0	0.00442562	0.0520798	0.004	0.0046	0.004
LOC_Os02g58100.1	BGIOSGA009337	CDS expressed protein	1	0.00144417	0	0.00149963	0	0.00138355	0.193122	0.0017	0.0014	0.0016
LOC_Os03g01840.1	BGIOSGA011599	CDS knotted 1-binding protein 36, putative	1	0.00264249	0	0.00232548	0	0.00254439	0.21366	0.0023	0.0026	0.0023
LOC_Os03g01930.1	BGIOSGA011688	protein WEAK CHLOROPLAST MOVEMENT UNDER BLUE LIGHT 1-like	3	0.00197235	0.139618	0.00181576	0.0821999			0.0019	0.002	0.0018
LOC_Os03g02080.1	BGIOSGA011694	CDS expressed protein	3	0.00523367	0.124746	0.00538394	0.144357	0.00496552	0.0960204	0.0052	0.0052	0.0051
LOC_Os03g02400.1	BGIOSGA011708	CDS plastocyanin-like domain containing protein, putative, expressed	1	0.00232264	0	0.00207674	0	0.00225145	0.250795	0.002	0.0023	0.002
LOC_Os03g02820.1	BGIOSGA011735	CDS expressed protein	3	0.00310779	0.117483	0.00324593	0.147733	0.00295736	0.0904047	0.0032	0.0031	0.0031
LOC_Os03g03590.1	BGIOSGA011537	CDS transporter, monovalent cation:proton antiporter-2 family, putative, expressed	1	0.0018303	0	0.00191724	0	0.00174711	0.20698	0.0018	0.0018	0.002
LOC_Os03g04100.1	BGIOSGA011784	CDS expressed protein	1	0.00100167	0	0.00105856	0	0.000957684	0.191668	0.001	0.001	0.0011
LOC_Os03g04250.1	BGIOSGA011503	CDS glutathione S-transferase, putative, expressed	1	0.00195211	0	0.00202105	0	0.00185617	0.189539	0.0024	0.002	0.0021
LOC_Os03g04370.1	BGIOSGA011804	CDS protein-methionine-S-oxide reductase, putative, expressed	1	0.00326011	0	0.00276201	0	0.0031269	0.225265	0.0026	0.0033	0.0027
LOC_Os03g05250.1	BGIOSGA011460	CDS hypothetical protein	3	0.00638254	0.117333	0.00657195	0.136155	0.00668006	0.0174613	0.007	0.0064	0.0068
LOC_Os03g05260.1	BGIOSGA011459	CDS ankyrin repeat domain containing protein, expressed	1	0.00212839	0	0.00223175	0	0.00203104	0.197787	0.0027	0.0021	0.0024
LOC_Os03g05490.1	BGIOSGA011446	CDS ZOS3-02 - C2H2 zinc finger protein	1	0.00228237	0	0.00216146	0	0.00221419	0.238159	0.0021	0.0023	0.0022
LOC_Os03g05990.1	BGIOSGA011885	CDS conserved hypothetical protein	4	0.00627642	0.0499621	0.00605633	0.0368077	0.00680961	0.00993135	0.0058	0.0063	0.0058
LOC_Os03g06580.4	BGIOSGA011914	CDS MTN26L2 - MtN26 family protein precursor, expressed	2	0.00373043	0	0.0039068	0	0.00358356	0.0464807	0.0043	0.0037	0.004
LOC_Os03g06630.1	BGIOSGA011916	CDS heat stress transcription factor, putative, expressed	2	0.0022583	0	0.00224732	0	0.00214889	0.0321992	0.0026	0.0023	0.0024
LOC_Os03g07226.2	BGIOSGA011378	CDS thioredoxin, putative, expressed	1	0.00183736	0	0.00188226	0	0.00176342	0.180356	0.0017	0.0018	0.002
LOC_Os03g07380.1	BGIOSGA011370	CDS expressed protein	1	0.00353325	0	0.00302894	0	0.00339603	0.192269	0.0031	0.0035	0.003
LOC_Os03g07960.1	BGIOSGA011349	CDS expressed protein	2	0.00392372	0	0.00413895	0	0.00396285	0.0728525	0.0042	0.0039	0.0041
LOC_Os03g08030.1	BGIOSGA011345	CDS expressed protein	3	0.00454164	0	0.00454718	0	0.00441873	0.142202	0.0045	0.0046	0.0046
LOC_Os03g08130.1	BGIOSGA011339	CDS hypothetical protein	1	0.0010954	0	0.00110655	0	0.00104269	0.189814	0.001	0.0011	0.0012
LOC_Os03g10720.1	BGIOSGA011255	CDS proton-dependent oligopeptide transport, putative	2	0.00778322	0	0.00637453	0.170894	0.00752052	0.0534334	0.0065	0.0078	0.0063
LOC_Os03g10770.1	BGIOSGA011251	CDS helix-loop-helix DNA-binding domain containing protein	1	0.00133019	0	0.0012045	0	0.00127425	0.191594	0.0012	0.0013	0.0012
LOC_Os03g11230.1	BGIOSGA012092	CDS expressed protein	1	0.00261158	0	0.00252726	0	0.00250506	0.215396	0.0027	0.0026	0.0026
LOC_Os03g11270.1	BGIOSGA011227	CDS hypothetical protein	4	0.00473644	0.0441319	0.00406548	0.0712781	0.00512681	0.0857437	0.004	0.0047	0.004
LOC_Os03g12370.2	BGIOSGA012151	CDS HSF-type DNA-binding domain containing protein, expressed	1	0.00106101	0	0.00109585	0	0.00101628	0.191319	0.001	0.0011	0.0012
LOC_Os03g12640.1	BGIOSGA011187	CDS hypothetical protein	1	0.00455755	0	0.00475339	0	0.00436157	0.200485	0.0053	0.0046	0.0049
LOC_Os03g12690.1	BGIOSGA011182	CDS hypothetical protein	1	0.00299242	0	0.00257663	0	0.00288826	0.243732	0.0024	0.003	0.0025
LOC_Os03g12760.1	BGIOSGA011179	CDS helix-loop-helix DNA-binding domain containing protein	1	0.00171016	0	0.00151625	0	0.00163089	0.209591	0.0015	0.0017	0.0015
LOC_Os03g12940.3	BGIOSGA011171	CDS OsFBO13 - F-box and other domain containing protein, expressed	2	0.00184951	0	0.0018508	0	0.00187042	0.06502	0.0019	0.0019	0.0019
LOC_Os03g13240.1	BGIOSGA011159	CDS peptide transporter, putative, expressed	3	0.00222857	0.130891	0.0022838	0.147296	0.00233782	0.0208323	0.0024	0.0022	0.0024
LOC_Os03g13340.1	BGIOSGA011153	CDS hypothetical protein	1	0.00263569	0	0.00228993	0	0.00254054	0.23983	0.0024	0.0026	0.0023
LOC_Os03g14400.1	BGIOSGA011112	CDS cytochrome P450, putative, expressed	2	0.00180936	0	0.00171889	0	0.0018292	0.0735552	0.0017	0.0018	0.0017
LOC_Os03g14850.1	BGIOSGA011095	CDS OsMADS72 - MADS-box family gene with M-alpha type-box, expressed	3	0.00713887	0.130321	0.00736939	0			0.0072	0.0072	0.0077
LOC_Os03g15090.1	BGIOSGA012254	CDS hypothetical protein	8	0.0170478	0.0265569	0.0152288	0.0266424			0.0152	0.0171	0.0151
LOC_Os03g17160.1	BGIOSGA012347	CDS retrotransposon protein, putative, unclassified	2	0.00363967	0	0.00374021	0	0.00366936	0.0536295	0.0038	0.0036	0.0039
LOC_Os03g17800.1	BGIOSGA010953	CDS phosphatidylinositol transfer protein alpha isoform, putative, expressed	1	0.00156343	0	0.00151007	0	0.00148316	0.175479	0.0017	0.0016	0.0016
LOC_Os03g18250.1	BGIOSGA010935	CDS hypothetical protein	2	0.00470408	0	0.00454991	0	0.00451331	0.0426191	0.0044	0.0047	0.0047
LOC_Os03g18360.1	BGIOSGA012410	CDS BTBT1 - Bric-a-Brac, Tramtrack, Broad Complex BTB domain with tetratricopeptide repeats, expressed	2	0.00120704	0	0.00121984	0	0.00115008	0.0380405	0.0014	0.0012	0.0013
LOC_Os03g18390.1	BGIOSGA012411	CDS hypothetical protein	1	0.00186767	0	0.00190362	0	0.00176944	0.193498	0.0022	0.0019	0.002
LOC_Os03g18400.1	BGIOSGA010929	CDS expressed protein	1	0.00270617	0	0.00274542	0	0.00259358	0.189578	0.0032	0.0027	0.0029
LOC_Os03g19275.1	BGIOSGA012457	CDS hypothetical protein	3	0.00378936	0	0.00340774	0.078102	0.00394972	0.024702	0.0034	0.0038	0.0034
LOC_Os03g19660.1	BGIOSGA012482	CDS conserved hypothetical protein	1	0.00413804	0	0.00382539	0	0.0040009	0.239897	0.0038	0.0041	0.0038
LOC_Os03g20340.1	BGIOSGA012513	CDS SNF1-related protein kinase regulatory subunit beta-1, putative, expressed	2	0.00301301	0	0.00315096	0	0.00289435	0.0470872	0.003	0.003	0.0033
LOC_Os03g20390.1	BGIOSGA012516	CDS hypothetical protein	1	0.00372521	0	0.00386652	0	0.00354408	0.200118	0.0037	0.0037	0.004
LOC_Os03g21000.1	BGIOSGA010819	CDS thioredoxin, putative, expressed	1	0.00159121	0	0.0015338	0	0.0015245	0.21503	0.0015	0.0016	0.0016
LOC_Os03g21010.1	BGIOSGA012545	CDS hypothetical protein	4	0.0199679	0.0331523	0.0221787	0.0722401	0.0215087	0.0681666	0.0225	0.02	0.0217
LOC_Os03g21470.1	BGIOSGA010802	CDS ribosomal protein, putative, expressed	4	0.00791952	0.0453538	0.00681786	0.0776927	0.007987	0.0533113	0.0069	0.0079	0.0068
LOC_Os03g21480.1	BGIOSGA010801	CDS HAD superfamily phosphatase, putative, expressed	1	0.00169512	0	0.00149047	0	0.00162658	0.213603	0.0015	0.0017	0.0015
LOC_Os03g21770.1	BGIOSGA012575	CDS phosphoenolpyruvate carboxylase kinase, putative	2	0.00216997	0	0.00219686	0	0.00218306	0.0527088	0.0022	0.0022	0.0022
LOC_Os03g22150.1	BGIOSGA010769	CDS hypothetical protein	1	0.0060523	0	0.0063611	0	0.00578798	0.217384	0.0071	0.0061	0.0066
LOC_Os03g22200.1	BGIOSGA012598	CDS nodulin MtN3 family protein, putative, expressed	2	0.00274522	0	0.00238178	0.247846	0.00276517	0.0695195	0.0024	0.0027	0.0024
LOC_Os03g22310.1	BGIOSGA010713	CDS hypothetical protein	1	0.00205056	0	0.00205218	0	0.00194692	0.19078	0.0023	0.0021	0.0021
LOC_Os03g22720.3	BGIOSGA010734	CDS expressed protein	2	0.0102822	0	0.0117932	0			0.0123	0.0103	0.0119
LOC_Os03g23040.1	BGIOSGA012631	CDS hypothetical protein	2	0.0113847	0	0.0116953	0			0.0118	0.0114	0.0121
LOC_Os03g23940.1	BGIOSGA012638	protein hypothetical protein	1	0.00212333	0	0.00182399	0	0.00205626	0.241078	0.0017	0.0021	0.0018
LOC_Os03g24290.1	BGIOSGA012649	CDS hypothetical protein	3	0.0111782	0.139226	0.0122583	0	0.0116893	0.0224899	0.0123	0.0112	0.0123
LOC_Os03g24650.1	BGIOSGA010691	CDS terpene synthase family, metal binding domain containing protein	2	0.00275041	0	0.00246422	0	0.00264022	0.0455313	0.0025	0.0028	0.0025
LOC_Os03g26380.1	BGIOSGA010625	Putative transposase related protein	1	0.00486697	0	0.0043233	0	0.00471089	0.25084	0.0046	0.0049	0.0042
LOC_Os03g26420.1	BGIOSGA012759	CDS zinc finger, C3HC4 type domain containing protein	2	0.00408167	0	0.00372379	0	0.00410912	0.0679186	0.0037	0.0041	0.0037
LOC_Os03g27690.1	BGIOSGA012800	CDS hypothetical protein	1	0.00432129	0	0.00443631	0	0.00413605	0.206687	0.0042	0.0043	0.0046
LOC_Os03g28190.1	BGIOSGA010576	CDS dirigent, putative, expressed	1	0.0025894	0	0.00210065	0	0.00251608	0.249859	0.0019	0.0026	0.002
LOC_Os03g29244.1	BGIOSGA012838	CDS conserved hypothetical protein	1	0.00435926	0	0.00395193	0			0.0037	0.0044	0.0039
LOC_Os03g29270.1	BGIOSGA010557	CDS conserved hypothetical protein	3	0.00428866	0.13188	0.00404425	0.0912636	0.00412185	0.112506	0.004	0.0043	0.0041
LOC_Os03g30590.1	BGIOSGA012885	CDS hypothetical protein	4	0.007069	0.0484778	0.00642007	0.147342	0.00667541	0.0311934	0.00656244	0.007069	0.00653303
LOC_Os03g30620.1	BGIOSGA010518	CDS hypothetical protein	1	0.00142434	0	0.0013129	0	0.00136648	0.22214	0.0013	0.0014	0.0013
LOC_Os03g30670.1	BGIOSGA010511	CDS hypothetical protein	1	0.00385493	0	0.00388757	0	0.00375415	0.257712	0.004	0.0039	0.0039
LOC_Os03g30700.1	BGIOSGA012893	CDS retrotransposon protein, putative, unclassified	1	0.00110183	0	0.00108513	0	0.00106537	0.234279	0.001	0.0011	0.0011
LOC_Os03g30890.1	BGIOSGA012901	CDS S-locus-like receptor protein kinase, putative, expressed	5	0.00258376	0.0783515	0.00274261	0.0192767	0.00265842	0.100535	0.0027	0.0026	0.0028
LOC_Os03g31180.1	BGIOSGA012913	CDS diacylglycerol kinase 1, putative, expressed	1	0.000652243	0	0.000649488	0	0.000619729	0.186977	0.0006	0.0007	0.0007
LOC_Os03g32020.1	BGIOSGA010478	CDS conserved hypothetical protein	1	0.00829426	0	0.00817514	0	0.00815047	0.207252	0.0076	0.0083	0.0085
LOC_Os03g32160.1	BGIOSGA012944	CDS calmodulin binding protein, putative, expressed	2	0.00151977	0	0.00156694	0	0.00144643	0.0372429	0.0018	0.0015	0.0016
LOC_Os03g32250.1	BGIOSGA012948	CDS expressed protein	2	0.0103096	0	0.0104161	0	0.0104682	0.056064	0.0104	0.0103	0.0108
LOC_Os03g32270.1	BGIOSGA010466	protein hydrolase, alpha/beta fold family domain containing protein, expressed	1	0.002097	0	0.00193779	0	0.00201281	0.221052	0.0019	0.0021	0.0019
LOC_Os03g33012.1	BGIOSGA010657	CDS WRKY DNA-binding domain containing protein, expressed	1	0.00118766	0	0.00121344	0	0.00113053	0.193477	0.0014	0.0012	0.0013
LOC_Os03g36630.1	BGIOSGA012981	CDS expressed protein	3	0.0101892	0.130849	0.0106138	0	0.0097431	0.109015	0.0104	0.0102	0.0101
LOC_Os03g39520.1	BGIOSGA010332	CDS plant protein of unknown function domain containing protein	1	0.000990203	0	0.00100297	0	0.000944495	0.206177	0.001	0.001	0.001
LOC_Os03g40040.1	BGIOSGA010305	CDS expressed protein	4	0.00381619	0.0466434	0.00337988	0.112588	0.00410889	0.0864422	0.0035	0.0038	0.0034
LOC_Os03g40780.1	BGIOSGA010275	CDS transport protein-related, putative, expressed	1	0.00148626	0	0.00153262	0	0.00141651	0.187387	0.0014	0.0015	0.0016
LOC_Os03g41530.2	BGIOSGA010253	CDS single-stranded DNA-binding protein, putative, expressed	2	0.00493977	0	0.00495497	0	0.00500005	0.0724291	0.0049455	0.00493977	0.00494953
LOC_Os03g41820.1	BGIOSGA010246	CDS hypothetical protein	2	0.00660209	0	0.00658088	0	0.00633397	0.0411286	0.0062	0.0066	0.0069
LOC_Os03g42100.1	BGIOSGA010239	CDS helix-loop-helix DNA-binding domain containing protein	2	0.00276473	0	0.00279805	0	0.00263467	0.0329079	0.0032	0.0028	0.0029
LOC_Os03g42240.1	BGIOSGA013133	CDS B3 DNA binding domain containing protein, expressed	3	0.00241342	0.118239	0.00245285	0.1289	0.0022925	0.0893193	0.0028	0.0024	0.0026
LOC_Os03g42280.1	BGIOSGA013136	CDS B3 DNA binding domain containing protein, expressed	2	0.00164732	0	0.00168153	0	0.00156703	0.0319942	0.0016	0.0017	0.0018
LOC_Os03g42290.1	BGIOSGA013139	CDS B3 DNA binding domain containing protein, expressed	5	0.00616192	0.0750399	0.00632202	0.0905005	0.0063467	0.0978434	0.0067	0.0062	0.0065
LOC_Os03g42700.1	BGIOSGA010218	CDS hypothetical protein	1	0.00549176	0	0.00577972	0	0.0052108	0.196032	0.0067	0.0055	0.0061
LOC_Os03g42750.1	BGIOSGA010214	CDS roothairless 1, putative, expressed	1	0.000515677	0	0.000530444	0	0.000490019	0.188809	0.0005	0.0005	0.0006
LOC_Os03g42870.1	BGIOSGA010207	CDS hypothetical protein	2	0.0101696	0	0.00996216	0	0.0102646	0.0749361	0.0101	0.0102	0.0099
LOC_Os03g43050.1	BGIOSGA010212	CDS LTPL90 - Protease inhibitor/seed storage/LTP family protein precursor, putative	1	0.0018447	0	0.00192978	0			0.0021	0.0019	0.002
LOC_Os03g43700.1	BGIOSGA010181	hypothetical protein	3	0.0104007	0.134292	0.0108372	0	0.00993857	0.112439	0.0106	0.0104	0.0105
LOC_Os03g43940.1	BGIOSGA010148	CDS lon protease homolog 2, mitochondrial precursor, putative	3	0.0130579	0.133272	0.0133402	0.134331	0.0126112	0.116921	0.0142	0.0131	0.0133
LOC_Os03g43950.1	BGIOSGA013210	CDS hypothetical protein	6	0.0288894	0.048544	0.0244984	0.03496	0.0280757	0.0362418	0.0273	0.029	0.0247
LOC_Os03g44050.1	BGIOSGA010162	CDS OsWAK27 - OsWAK receptor-like protein kinase, expressed	1	0.00105269	0	0.000926917	0	0.00100849	0.221538	0.0009	0.0011	0.0009
LOC_Os03g44200.1	BGIOSGA013206	protein beclin-1, putative, expressed	2	0.0034357	0	0.00357845	0	0.00345692	0.0571034	0.0037	0.0034	0.0036
LOC_Os03g44260.1	BGIOSGA013208	CDS conserved hypothetical protein	2	0.0107689	0	0.00903228	0.220337	0.0105316	0.0613414	0.0094	0.0108	0.0088
LOC_Os03g45360.1	BGIOSGA013240	CDS hypothetical protein	2	0.0163104	0	0.0147668	0	0.015834	0.0563722	0.015	0.0164	0.0146
LOC_Os03g45740.1	BGIOSGA013248	CDS transferase family protein, putative, expressed	1	0.000962815	0	0.0010057	0	0.000918044	0.203028	0.0011	0.001	0.001
LOC_Os03g46790.1	BGIOSGA013293	protein helix-loop-helix DNA-binding domain containing protein	3	0.00625342	0.133442	0.00571574	0.0725179	0.0060227	0.115493	0.0058	0.0063	0.0057
LOC_Os03g47480.1	BGIOSGA013324	CDS hypothetical protein	2	0.0140567	0	0.0129348	0.25963	0.013451	0.0355518	0.0132	0.0141	0.0129
LOC_Os03g48820.1	BGIOSGA010001	CDS conserved hypothetical protein	3	0.00332874	0	0.00301401	0.0882377	0.00347043	0.0263715	0.003	0.0033	0.003
LOC_Os03g49360.1	BGIOSGA009978	protein hypothetical protein	3	0.00760266	0.139285	0.00736981	0.117047	0.00725429	0.116744	0.0073	0.0076	0.0072
LOC_Os03g49430.1	BGIOSGA009977	CDS pre-mRNA-splicing factor, putative, expressed	4	0.00466206	0.0461256	0.00392065	0.0591852	0.00470458	0.0542007	0.0039	0.0047	0.0039
LOC_Os03g49485.1	BGIOSGA009975	CDS expressed protein	1	0.00266562	0	0.00239427	0	0.00254032	0.187921	0.0024	0.0027	0.0024
LOC_Os03g49570.1	BGIOSGA013404	CDS domain of unknown function, DUF250 domain containing protein, expressed	2	0.00231087	0	0.00242776	0	0.00219217	0.0383171	0.0023	0.0023	0.0025
LOC_Os03g49730.1	BGIOSGA009959	CDS zinc finger protein, putative, expressed	1	0.000903637	0	0.000928448	0	0.000856067	0.189768	0.0011	0.0009	0.001
LOC_Os03g50100.1	BGIOSGA009950	CDS expressed protein	2	0.000900538	0	0.00093789	0	0.000911636	0.0553978	0.001	0.0009	0.0009
LOC_Os03g50900.1	BGIOSGA009913	Protein FAR1-RELATED SEQUENCE 5-like	2	0.00112743	0	0.0011458	0	0.00106847	0.0317517	0.0011	0.0011	0.0012
LOC_Os03g51040.1	BGIOSGA009905	CDS STRUBBELIG-RECEPTOR FAMILY 6 precursor, putative	1	0.00125557	0	0.00113237	0	0.00120454	0.219583	0.0011	0.0013	0.0011
LOC_Os03g51570.1	BGIOSGA013492	CDS hypothetical protein	1	0.00738429	0	0.00760046	0	0.00707744	0.182279	0.0085	0.0074	0.0079
LOC_Os03g51930.1	BGIOSGA009876	CDS expressed protein	2	0.00329353	0	0.00324401	0	0.00317736	0.059095	0.0031	0.0033	0.0033
LOC_Os03g52300.1	BGIOSGA009864	CDS SCP-like extracellular protein	1	0.00744362	0	0.00631858	0	0.00722369	0.25097	0.0068	0.0075	0.006
LOC_Os03g52920.1	BGIOSGA009841	CDS expressed protein	1	0.00224233	0	0.00199147	0	0.00217841	0.262958	0.0021	0.0022	0.0019
LOC_Os03g53080.1	BGIOSGA009840	CDS zinc finger, C3HC4 type domain containing protein, expressed	3	0.0029957	0.129451	0.00309775	0			0.0036	0.003	0.0033
LOC_Os03g53350.1	BGIOSGA009825	CDS anthocyanin 3-O-beta-glucosyltransferase, putative	2	0.00186099	0	0.0015628	0.215926			0.0014	0.0019	0.0015
LOC_Os03g53410.1	BGIOSGA013062	CDS protein kinase domain containing protein, expressed	1	0.00107814	0	0.000897591	0	0.00103349	0.20675	0.0009	0.0011	0.0009
LOC_Os03g54114.1	BGIOSGA009799	CDS hypothetical protein	1	0.00512877	0	0.00538748	0	0.00486687	0.153971	0.0048	0.0051	0.0058
LOC_Os03g56300.1	BGIOSGA009737	protein 4Fe-4S binding domain containing protein, expressed	2	0.00397224	0	0.00410959	0	0.00399815	0.0526364	0.0042	0.004	0.0041
LOC_Os03g56330.1	BGIOSGA013644	CDS expressed protein	1	0.00571533	0	0.00571076	0			0.0062	0.0057	0.0058
LOC_Os03g56350.1	BGIOSGA013645	protein hypothetical protein	3	0.0129302	0.0987352	0.0130336	0.101978	0.0123091	0.0701992	0.0124	0.0129	0.0135
LOC_Os03g56783.1	BGIOSGA009718	CDS hypothetical protein	2	0.00337747	0	0.00323978	0	0.00323466	0.0445928	0.0031	0.0034	0.0033
LOC_Os03g56800.1	BGIOSGA013663	CDS CBS domain containing membrane protein, putative, expressed	1	0.00089724	0	0.000911758	0	0.000861756	0.227317	0.001	0.0009	0.0009
LOC_Os03g56820.1	BGIOSGA013665	CDS fatty acid hydroxylase, putative, expressed	1	0.00183202	0	0.00192463	0	0.00174713	0.193576	0.0023	0.0018	0.002
LOC_Os03g56830.2	BGIOSGA009716	CDS ad-003, putative, expressed	1	0.00140899	0	0.00146579	0	0.00134414	0.191129	0.0014	0.0014	0.0015
LOC_Os03g57770.1	BGIOSGA013707	CDS expressed protein	2	0.00638966	0	0.00651935	0	0.00642946	0.0684315	0.0066	0.0064	0.0065
LOC_Os03g57980.1	BGIOSGA009658	CDS LTPL99 - Protease inhibitor/seed storage/LTP family protein precursor, expressed	1	0.00392009	0	0.00390925	0	0.00377613	0.236402	0.0039	0.0039	0.0039
LOC_Os03g58160.1	BGIOSGA013725	CDS heat stress transcription factor, putative, expressed	1	0.00315719	0	0.00328014	0	0.00302521	0.181287	0.0038	0.0032	0.0035
LOC_Os03g58920.2	BGIOSGA009613	CDS galactosyltransferase family protein, putative, expressed	1	0.000674212	0	0.000677653	0	0.000645166	0.210711	0.0007	0.0007	0.0007
LOC_Os03g58970.1	BGIOSGA013756	CDS expressed protein	1	0.00209051	0	0.00210737	0	0.00197745	0.175974	0.002	0.0021	0.0022
LOC_Os03g59830.1	BGIOSGA013806	CDS hypothetical protein	1	0.0032118	0	0.00330289	0	0.0030939	0.249196	0.0033	0.0032	0.0034
LOC_Os03g60150.1	BGIOSGA009568	CDS protein kinase domain containing protein, expressed	3	0.0034169	0.125803	0.00351953	0.144727	0.0035958	0.0201665	0.0037	0.0034	0.0037
LOC_Os03g61940.1	BGIOSGA009495	CDS small heat shock protein, chloroplast precursor, putative	1	0.00248862	0	0.00255763	0	0.00238666	0.217978	0.0027	0.0025	0.0026
LOC_Os03g62530.1	BGIOSGA013912	CDS hypothetical protein	1	0.00214783	0	0.00227917	0	0.00204065	0.177419	0.0027	0.0022	0.0024
LOC_Os03g62750.1	BGIOSGA013926	protein inner membrane protein, putative, expressed	1	0.00180854	0	0.00194461	0	0.00173964	0.247419	0.0021	0.0018	0.002
LOC_Os04g01650.1	BGIOSGA015727	CDS erythronate-4-phosphate dehydrogenase domain containing protein	1	0.00137461	0	0.00131432	0	0.00132514	0.243715	0.0014	0.0014	0.0013
LOC_Os04g02480.1	BGIOSGA015697	CDS NBS-LRR, putative	1	0.00387098	0	0.0037236	0	0.00370403	0.186256	0.0036	0.0039	0.0038
LOC_Os04g11400.1	BGIOSGA015960	CDS expressed protein	1	0.00347565	0	0.00358513	0	0.00335412	0.208823	0.0038	0.0035	0.0036
LOC_Os04g12744.1	BGIOSGA015595	CDS expressed protein	1	0.00443486	0	0.0054096	0	0.00441935	0.258504	0.0052	0.0044	0.0055
LOC_Os04g12990.1	BGIOSGA015586	CDS OsFBX122 - F-box domain containing protein	2	0.00249592	0	0.00238759	0	0.00237223	0.0398481	0.00256102	0.00249592	0.00238564
LOC_Os04g13040.1	BGIOSGA015905	CDS OsFBX124 - F-box domain containing protein	1	0.00147264	0	0.00145331	0	0.00139949	0.204944	0.0014	0.0015	0.0015
LOC_Os04g13050.1	BGIOSGA015583	CDS conserved hypothetical protein	2	0.0112763	0	0.0117285	0	0.0109419	0.0442312	0.0131	0.0113	0.0121
LOC_Os04g13060.1	BGIOSGA015906	CDS hypothetical protein	1	0.00230201	0	0.00240461	0	0.00221525	0.226766	0.0026	0.0023	0.0025
LOC_Os04g13130.1	BGIOSGA015578	CDS hypothetical protein	2	0.0116833	0	0.0117047	0			0.0129	0.0117	0.0118
LOC_Os04g13300.1	BGIOSGA015912	CDS hypothetical protein	1	0.0061328	0	0.00631813	0	0.00591274	0.154874	0.0058	0.0061	0.0067
LOC_Os04g17690.1	BGIOSGA015480	protein hypothetical protein	6	0.0456681	0.0401675	0.0466464	0.0445509	0.0497108	0.0156756	0.0464005	0.0456681	0.0458978
LOC_Os04g19700.1	BGIOSGA015462	CDS zinc finger family protein, putative	1	0.00438791	0	0.00378582	0	0.00422628	0.223714	0.0038	0.0044	0.0037
LOC_Os04g22740.1	BGIOSGA015401	CDS conserved hypothetical protein	3	0.0259452	0	0.02545	0.125766	0.0270455	0.0248102	0.0262	0.026	0.0256
LOC_Os04g24170.1	BGIOSGA015366	CDS RNA recognition motif containing protein, putative, expressed	1	0.00118794	0	0.00118987	0	0.00113155	0.194206	0.0011	0.0012	0.0012
LOC_Os04g24200.1	BGIOSGA016113	CDS hypothetical protein	1	0.00247646	0	0.00255674	0	0.00234678	0.172126	0.0024	0.0025	0.0027
LOC_Os04g25050.1	BGIOSGA039394	CDS transposon protein, putative, CACTA, En/Spm sub-class	2	0.00482523	0	0.00498716	0	0.0046557	0.038793	0.0047	0.0048	0.0052
LOC_Os04g26010.1	BGIOSGA040122	CDS transposon protein, putative, CACTA, En/Spm sub-class, expressed	6	0.00687968	0.0208195	0.00695576	0.0238434			0.0068	0.0069	0.0067
LOC_Os04g26960.1	BGIOSGA016145	CDS terpene synthase, putative, expressed	2	0.00165785	0	0.00173696	0	0.00167697	0.0529629	0.0018	0.0017	0.0017
LOC_Os04g27430.1	BGIOSGA015319	CDS terpene synthase, putative	1	0.000911456	0	0.000951589	0	0.000864811	0.18091	0.0011	0.0009	0.001
LOC_Os04g27790.1	BGIOSGA016155	CDS terpene synthase, putative, expressed	1	0.000784999	0	0.000810394	0	0.000745644	0.173324	0.0007	0.0008	0.0009
LOC_Os04g27830.1	BGIOSGA016156	CDS 1,2-dihydroxy-3-keto-5-methylthiopentene dioxygenase protein, putative	1	0.00152528	0	0.00159746	0	0.0014553	0.192295	0.0019	0.0015	0.0017
LOC_Os04g31240.1	BGIOSGA016249	CDS hydrolase, alpha/beta fold family protein, putative, expressed	1	0.00129428	0	0.00135571	0	0.00124193	0.223371	0.0013	0.0013	0.0014
LOC_Os04g31430.1	BGIOSGA016260	CDS RALFL30 - Rapid ALkalinization Factor RALF family protein precursor, putative, expressed	4	0.0189371	0.0495904	0.0171674	0.149738	0.0178914	0.0333449	0.0171	0.019	0.0171
LOC_Os04g32380.1	BGIOSGA015189	CDS hypothetical protein	2	0.00499588	0	0.00412677	0.224067	0.00503478	0.0817858	0.0041	0.005	0.0041
LOC_Os04g33150.1	BGIOSGA015155	CDS desiccation-related protein PCC13-62 precursor, putative, expressed	2	0.00282253	0	0.00234223	0.207188	0.00270856	0.0557181	0.0024	0.0028	0.0023
LOC_Os04g33360.1	BGIOSGA016341	CDS gibberellin 2-beta-dioxygenase 7, putative, expressed	1	0.00134884	0	0.00115251	0	0.00129602	0.233601	0.0012	0.0014	0.0011
LOC_Os04g33370.1	BGIOSGA016343	CDS cytochrome P450, putative, expressed	2	0.00467207	0	0.00386497	0.163283	0.00451211	0.0475596	0.004	0.0047	0.0038
LOC_Os04g33590.1	BGIOSGA016353	CDS hydrolase, alpha/beta fold family protein, putative, expressed	1	0.00120967	0	0.00109445	0	0.00115688	0.205364	0.0011	0.0012	0.0011
LOC_Os04g33710.1	BGIOSGA015131	CDS expressed protein	1	0.00220903	0	0.00198072	0	0.0021304	0.235239	0.002	0.0022	0.002
LOC_Os04g33890.1	BGIOSGA015127	CDS hypothetical protein	1	0.00261346	0	0.00223792	0	0.00250884	0.234621	0.0022	0.0026	0.0022
LOC_Os04g34090.1	BGIOSGA016386	CDS expressed protein	1	0.00235476	0	0.00226199	0	0.00227466	0.235182	0.0022	0.0024	0.0022
LOC_Os04g34320.1	BGIOSGA016397	CDS S-domain receptor-like protein kinase, putative	5	0.00329177	0.0783751	0.00331951	0.0836077	0.00337886	0.0988062	0.00344125	0.00329177	0.0034925
LOC_Os04g35270.1	BGIOSGA016443	CDS alpha-1,4-fucosyltransferase, putative, expressed	4	0.0039923	0.0548506	0.00329	0.0603236	0.00402051	0.0634799	0.0033	0.004	0.0033
LOC_Os04g37720.1	BGIOSGA016508	CDS pentatricopeptide, putative, expressed	1	0.00102707	0	0.00103139	0	0.000981855	0.209727	0.0011	0.001	0.0011
LOC_Os04g40040.1	BGIOSGA014886	CDS copper methylamine oxidase precursor, putative, expressed	1	0.000553512	0	0.000570474	0	0.000527491	0.196627	0.0006	0.0006	0.0006
LOC_Os04g40050.1	BGIOSGA016601	CDS ribonuclease H2 subunit B, putative, expressed	1	0.00153813	0	0.00159564	0	0.00145747	0.179002	0.0019	0.0015	0.0017
LOC_Os04g40430.2	BGIOSGA016613	CDS surfeit locus protein, putative, expressed	1	0.00157115	0	0.00162492	0	0.0014989	0.187138	0.0018	0.0016	0.0017
LOC_Os04g40660.2	BGIOSGA014855	CDS MA3 domain containing protein, expressed	1	0.000659261	0	0.000676204	0	0.000626977	0.196394	0.0006	0.0007	0.0007
LOC_Os04g40950.2	BGIOSGA016636	CDS glyceraldehyde-3-phosphate dehydrogenase, putative, expressed	1	0.0014704	0	0.00146891	0	0.0014059	0.195176	0.0017	0.0015	0.0015
LOC_Os04g41480.1	BGIOSGA016664	CDS skin secretory protein xP2 precursor, putative, expressed	2	0.00385567	0	0.00437779	0	0.00389219	0.0725835	0.0045	0.0039	0.0044
LOC_Os04g41560.2	BGIOSGA014811	CDS B-box zinc finger family protein, putative, expressed	2	0.00343465	0	0.00309734	0	0.00330138	0.0448139	0.0031	0.0034	0.0031
LOC_Os04g41980.1	BGIOSGA016693	CDS ATOZI1, putative, expressed	1	0.00500611	0	0.00511715	0	0.0048346	0.221906	0.005	0.005	0.0052
LOC_Os04g42260.1	BGIOSGA016709	CDS protein phosphatase 2C, putative, expressed	2	0.00249048	0	0.00253446	0	0.00251519	0.0603771	0.0026	0.0025	0.0025
LOC_Os04g42350.1	BGIOSGA014777	CDS heavy metal-associated domain containing protein	2	0.0038549	0	0.00403966	0	0.00366235	0.0366268	0.0047	0.0039	0.0043
LOC_Os04g42520.1	BGIOSGA016724	CDS phosphoribosyl transferase, putative, expressed	1	0.00209559	0	0.00218458	0	0.00199681	0.211078	0.0024	0.0021	0.0022
LOC_Os04g42550.1	BGIOSGA014768	CDS conserved hypothetical protein	1	0.00267549	0	0.00240865	0	0.0025656	0.195956	0.0024	0.0027	0.0024
LOC_Os04g42670.1	BGIOSGA014763	CDS OsFBL19 - F-box domain and LRR containing protein, expressed	1	0.000909055	0	0.000883662	0	0.000873053	0.231164	0.0009	0.0009	0.0009
LOC_Os04g43230.1	BGIOSGA014732	CDS expressed protein	1	0.000912604	0	0.000948655	0	0.000872483	0.196666	0.0009	0.0009	0.001
LOC_Os04g43730.1	BGIOSGA014707	CDS OsWAK51 - OsWAK receptor-like protein kinase, expressed	1	0.00277598	0	0.00284795	0	0.00264715	0.185429	0.0027	0.0028	0.003
LOC_Os04g44300.1	BGIOSGA014687	Probable metal-nicotianamine transporter YSL13	1	0.000609393	0	0.000626925	0	0.000581462	0.207754	0.0006	0.0006	0.0006
LOC_Os04g46320.1	BGIOSGA014602	CDS inactive receptor kinase At2g26730 precursor, putative, expressed	1	0.00121553	0	0.0011814	0	0.0011612	0.225395	0.0012	0.0012	0.0012
LOC_Os04g46610.2	BGIOSGA014589	CDS PAP fibrillin family domain containing protein, expressed	2	0.0040769	0	0.00379469	0	0.00409212	0.0680836	0.0038	0.0041	0.0038
LOC_Os04g46770.1	BGIOSGA016896	Ferritin_like superfamily protein	6	0.0212891	0.0301975	0.0187861	0.181696	0.0214281	0.0342194	0.0188	0.0213	0.0187
LOC_Os04g46790.1	BGIOSGA014581	CDS hypothetical protein	1	0.00202936	0	0.00182995	0	0.00195878	0.235525	0.0018	0.002	0.0018
LOC_Os04g47170.1	BGIOSGA016911	CDS ATROPGEF7/ROPGEF7, putative, expressed	1	0.000965983	0	0.000824872	0	0.000922531	0.208642	0.0008	0.001	0.0008
LOC_Os04g47620.1	BGIOSGA014541	CDS protein kinase APK1B, chloroplast precursor, putative, expressed	2	0.00188385	0	0.00165976	0.259274	0.00190431	0.0684559	0.0017	0.0019	0.0016
LOC_Os04g48890.1	BGIOSGA014510	CDS hypothetical protein	1	0.00365295	0	0.00377067	0	0.00348454	0.186504	0.0041	0.0037	0.0039
LOC_Os04g48980.1	BGIOSGA014506	CDS hypothetical protein	1	0.0052319	0	0.00528737	0	0.00503522	0.226599	0.0057	0.0052	0.0054
LOC_Os04g50070.1	BGIOSGA017024	CDS ZOS4-13 - C2H2 zinc finger protein	1	0.0023643	0	0.00206624	0	0.00228403	0.242268	0.002	0.0024	0.002
LOC_Os04g51140.2	BGIOSGA014423	CDS E2F-related protein, putative, expressed	1	0.00216077	0	0.00212638	0	0.00207807	0.227338	0.0022	0.0022	0.0021
LOC_Os04g51250.1	BGIOSGA014415	CDS expressed protein	2	0.00529576	0	0.00532648	0	0.0053351	0.0484047	0.0054	0.0053	0.0056
LOC_Os04g51320.1	BGIOSGA014412	CDS transcription factor TF2, putative, expressed	2	0.00311568	0	0.00324224	0	0.00295925	0.0338707	0.0037	0.0031	0.0034
LOC_Os04g51450.1	BGIOSGA014404	CDS glycosyl hydrolases family 16, putative, expressed	2	0.00295825	0	0.0026522	0.241299	0.00298656	0.0559673	0.0027	0.003	0.0026
LOC_Os04g51796.1	BGIOSGA014388	CDS DNA repair ATPase-related, putative, expressed	2	0.00206858	0	0.00218376	0	0.002094	0.0578297	0.0022	0.0021	0.0023
LOC_Os04g52200.1	BGIOSGA014369	CDS RNA recognition motif containing protein, putative, expressed	1	0.000473535	0	0.000483719	0	0.000450141	0.180466	0.0006	0.0005	0.0005
LOC_Os04g53080.1	BGIOSGA017156	CDS hypothetical protein	1	0.00379872	0	0.00350186	0	0.00364391	0.228734	0.0036	0.0038	0.0035
LOC_Os04g53390.1	BGIOSGA017174	CDS MrBTB2 - Bric-a-Brac, Tramtrack, Broad Complex BTB domain with Meprin and TRAF Homology MATH-related domain	5	0.00718879	0.0930853	0.00723731	0.0972376	0.00793059	0.0358191	0.0071	0.0072	0.007
LOC_Os04g53680.1	BGIOSGA017190	CDS cyclin, putative, expressed	1	0.0017922	0	0.00153319	0	0.00173424	0.24209	0.0014	0.0018	0.0015
LOC_Os04g54100.1	BGIOSGA014286	CDS exostosin family protein, putative	1	0.00348755	0	0.00309156	0	0.00336445	0.222963	0.0032	0.0035	0.0031
LOC_Os04g54500.1	BGIOSGA017210	CDS POLGAMMA2, putative, expressed	1	0.000622615	0	0.000622518	0	0.000590896	0.183128	0.0007	0.0006	0.0006
LOC_Os04g54870.1	BGIOSGA014247	CDS RNA recognition motif containing protein, putative, expressed	1	0.00175591	0	0.00185888	0	0.00167569	0.206171	0.0018	0.0018	0.0019
LOC_Os04g55000.1	BGIOSGA017224	CDS cullin, putative	4	0.0102484	0.0470746	0.00921121	0.129964	0.0103527	0.0563138	0.0093	0.0103	0.0092
LOC_Os04g55270.1	BGIOSGA017241	CDS hypothetical protein	2	0.00832219	0	0.00877198	0	0.00839839	0.0976479	0.0088	0.0084	0.0088
LOC_Os04g56110.1	BGIOSGA017269	CDS protein kinase, putative, expressed	3	0.00318826	0.126828	0.00269105	0.255964	0.00304716	0.10378	0.0027	0.0032	0.0027
LOC_Os04g56405.1	BGIOSGA014181	CDS expressed protein	5	0.00367614	0.0728596	0.00376666	0.0873178	0.00413976	0.0333901	0.0042	0.0037	0.0041
LOC_Os04g56850.1	BGIOSGA014158	CDS auxin response factor, putative, expressed	1	0.000466347	0	0.000475795	0	0.000445426	0.190602	0.0004	0.0005	0.0005
LOC_Os04g56960.1	BGIOSGA017309	CDS hypothetical protein	2	0.00678373	0	0.0062688	0	0.00686346	0.0770229	0.0063	0.0068	0.0063
LOC_Os04g57030.1	BGIOSGA014150	CDS VQ domain containing protein, putative	2	0.00608473	0	0.00551422	0	0.00585797	0.0490362	0.0056	0.0061	0.0055
LOC_Os04g57050.1	BGIOSGA017316	CDS jasmonate O-methyltransferase, putative	1	0.00114439	0	0.00110122	0	0.00109532	0.196159	0.0012	0.0011	0.0011
LOC_Os04g57250.1	BGIOSGA014138	CDS latency associated nuclear antigen, putative	1	0.00215412	0	0.00240201	0	0.00206701	0.223174	0.0025	0.0022	0.0025
LOC_Os04g57760.1	BGIOSGA014108	CDS expressed protein	3	0.00436445	0	0.00385782	0.0868018	0.00454771	0.0307875	0.0038	0.0044	0.0038
LOC_Os04g57940.1	BGIOSGA014096	CDS pentatricopeptide, putative, expressed	1	0.00133101	0	0.00134168	0	0.00127472	0.204196	0.0015	0.0013	0.0014
LOC_Os04g58360.1	BGIOSGA017363	CDS hypothetical protein	4	0.0141817	0.0504916	0.0134286	0.0308504	0.0142835	0.0590499	0.0134	0.0142	0.0135
LOC_Os04g58370.1	BGIOSGA017364	CDS expressed protein	1	0.00254251	0	0.00232939	0	0.00242153	0.220459	0.0023	0.0026	0.0023
LOC_Os04g58900.1	BGIOSGA017388	CDS hydrolase, NUDIX family, domain containing protein, expressed	1	0.00196483	0	0.00205635	0	0.00188815	0.217475	0.0023	0.002	0.0021
LOC_Os04g59430.1	BGIOSGA014036	CDS auxin response factor, putative, expressed	1	0.00085388	0	0.00085773	0	0.000822491	0.227466	0.0009	0.0009	0.0009
LOC_Os04g59480.1	BGIOSGA017410	CDS POT family protein, expressed	3	0.00268031	0	0.00232581	0.0563942	0.00278875	0.0244486	0.0023	0.0027	0.0023
LOC_Os05g01730.1	BGIOSGA019023	CDS drought induced 19 protein, putative, expressed	1	0.00203214	0	0.00210055	0	0.00193592	0.170528	0.0019	0.002	0.0022
LOC_Os05g02180.1	BGIOSGA019044	CDS expressed protein	1	0.00122898	0	0.00113022	0	0.00117293	0.207473	0.0012	0.0012	0.0011
LOC_Os05g04120.1	BGIOSGA018869	CDS ferroportin1 domain containing protein	2	0.00155072	0	0.00141536	0	0.00149788	0.0615389	0.0015	0.0016	0.0014
LOC_Os05g04640.1	BGIOSGA018854	CDS OsWRKY5 - Superfamily of TFs having WRKY and zinc finger domains, expressed	4	0.00359225	0.051225	0.00336138	0.0283449	0.00362123	0.0596408	0.0034	0.0036	0.0033
LOC_Os05g05580.1	BGIOSGA018802	protein conserved hypothetical protein	2	0.00374537	0	0.00384058	0	0.00376621	0.0793795	0.0039	0.0038	0.0038
LOC_Os05g05670.1	BGIOSGA018799	protein 1-aminocyclopropane-1-carboxylate oxidase, putative, expressed	2	0.00617039	0	0.00506433	0.121649	0.00595923	0.043054	0.0048	0.0062	0.0049
LOC_Os05g06060.1	BGIOSGA019195	CDS E3 ubiquitin-protein ligase SINA-like 2, putative	4	0.00471372	0.044331	0.00423651	0.121022	0.00475728	0.0521734	0.0043	0.0047	0.0043
LOC_Os05g06730.1	BGIOSGA019226	CDS hypothetical protein	1	0.00461858	0	0.00507299	0	0.00435728	0.136239	0.0045	0.0046	0.0056
LOC_Os05g07030.1	BGIOSGA019237	CDS arginyl-tRNA synthetase, putative, expressed	1	0.000715849	0	0.000736437	0	0.000679645	0.190116	0.0008	0.0007	0.0008
LOC_Os05g07120.2	BGIOSGA019238	protein basic helix-loop-helix, putative, expressed	2	0.00424716	0	0.00387232	0	0.00407131	0.0520708	0.0039	0.0043	0.0039
LOC_Os05g07150.1	BGIOSGA019241	protein hypothetical protein	2	0.00399242	0	0.00412093	0	0.00403297	0.0524038	0.0042	0.004	0.0041
LOC_Os05g07980.1	BGIOSGA018720	CDS DUF630/DUF632 domains containing protein, putative, expressed	3	0.00295068	0.118907	0.003048	0.140029	0.00311894	0.0193015	0.0033	0.003	0.0032
LOC_Os05g08830.1	BGIOSGA019281	CDS expressed protein	3	0.0218114	0	0.0204046	0.124755	0.0226814	0.0309205	0.0206	0.0218	0.0202
LOC_Os05g09732.1	BGIOSGA038085	CDS acid phosphatase family, putative, expressed	1	0.00451555	0	0.00451801	0	0.00428529	0.194628	0.0051	0.0045	0.0047
LOC_Os05g10640.1	BGIOSGA019316	protein hAT dimerisation domain-containing protein, putative	2	0.00441374	0	0.00425062	0	0.00445341	0.0546921	0.0043	0.0044	0.0042
LOC_Os05g10670.1	BGIOSGA018652	CDS zinc finger CCCH type family protein, putative, expressed	3	0.00337951	0	0.00282857	0.0370711	0.00351509	0.0246272	0.00282739	0.00337951	0.00281697
LOC_Os05g10750.1	BGIOSGA018649	CDS hypothetical protein	2	0.00451909	0	0.00443178	0	0.00436844	0.0638428	0.0044	0.0045	0.0044
LOC_Os05g11490.1	BGIOSGA019341	CDS hypothetical protein	1	0.00293855	0	0.00314526	0	0.00280771	0.216798	0.0034	0.0029	0.0032
LOC_Os05g11560.1	BGIOSGA018618	CDS aquaporin protein, putative, expressed	1	0.00156453	0	0.00152032	0	0.00149878	0.221275	0.0015	0.0016	0.0015
LOC_Os05g11960.1	BGIOSGA018598	CDS hypothetical protein	4	0.0100658	0.0576636	0.00891913	0.143294	0.0101575	0.0684534	0.0089	0.0101	0.0089
LOC_Os05g12390.1	BGIOSGA018581	CDS conserved hypothetical protein	2	0.00485585	0	0.00472687	0	0.00463087	0.0439135	0.0053	0.0049	0.0049
LOC_Os05g13440.1	BGIOSGA018558	CDS coiled-coil domain-containing protein 25, putative, expressed	1	0.00195711	0	0.00203332	0	0.00185558	0.1628	0.0018	0.002	0.0022
LOC_Os05g13620.1	BGIOSGA019387	CDS RNA recognition motif containing protein, putative, expressed	1	0.00418749	0	0.00347028	0	0.00403207	0.202032	0.0036	0.0042	0.0034
LOC_Os05g14040.1	BGIOSGA018488	CDS G-patch domain containing protein	1	0.00619516	0	0.005433	0	0.00596014	0.196354	0.0057	0.0062	0.0054
LOC_Os05g14230.1	BGIOSGA019433	CDS hypothetical protein	2	0.0106014	0	0.0108913	0	0.0107198	0.0647619	0.0109	0.0106	0.0107
LOC_Os05g16100.1	BGIOSGA018433	CDS hypothetical protein	1	0.000967198	0	0.000903013	0	0.00093556	0.23241	0.0009	0.001	0.0009
LOC_Os05g18090.1	BGIOSGA019512	CDS SHR5-receptor-like kinase, putative, expressed	1	0.00244297	0	0.00252659	0	0.00232587	0.192799	0.0024	0.0025	0.0027
LOC_Os05g19680.1	BGIOSGA018387	CDS hypothetical protein	1	0.00455297	0	0.00467965	0	0.0043773	0.210987	0.0046	0.0046	0.0047
LOC_Os05g19974.1	BGIOSGA019541	CDS endonuclease/exonuclease/phosphatase family protein, putative, expressed	1	0.0014193	0	0.00146966	0	0.0013478	0.193307	0.0017	0.0014	0.0015
LOC_Os05g22840.1	BGIOSGA040240	protein conserved hypothetical protein	4	0.0201544	0.0323778	0.0223544	0.0716476	0.0203778	0.0400643	0.021	0.0202	0.0213
LOC_Os05g23340.1	BGIOSGA018355	protein expressed protein	1	0.00327963	0	0.00344091	0	0.00311689	0.161724	0.004	0.0033	0.0036
LOC_Os05g23850.1	BGIOSGA018337	CDS expressed protein	1	0.00865347	0	0.0091031	0	0.00832157	0.223508	0.0097	0.0087	0.0093
LOC_Os05g24150.1	BGIOSGA018330	CDS tetratricopeptide-like helical, putative, expressed	2	0.00117911	0	0.00120851	0	0.00118635	0.0605865	0.0012	0.0012	0.0013
LOC_Os05g24760.1	BGIOSGA019597	CDS harpin-induced protein 1 domain containing protein	1	0.00224235	0	0.00183237	0	0.00220018	0	0.0017	0.0022	0.0018
LOC_Os05g24870.1	BGIOSGA019598	CDS hypothetical protein	1	0.0050784	0	0.00533792	0	0.00487613	0.228348	0.0052	0.0051	0.0053
LOC_Os05g24880.1	BGIOSGA019599	CDS dehydrogenase, putative, expressed	1	0.0013067	0	0.00139495	0	0.00125156	0.229349	0.0013	0.0013	0.0014
LOC_Os05g25620.1	BGIOSGA019618	CDS caltractin, putative, expressed	1	0.00244621	0	0.00214118	0	0.00234104	0.244956	0.0021	0.0025	0.0021
LOC_Os05g28820.1	BGIOSGA019683	Hypothetical protein	3	0.0121459	0	0.0115388	0.124526	0.0119144	0.163914	0.0119	0.0122	0.0113
LOC_Os05g30280.3	BGIOSGA019717	CDS Os5bglu20 - beta-glucosidase homologue, similar to G. max isohydroxyurate hydrolase, expressed	1	0.000841589	0	0.000869359	0	0.000797933	0.18975	0.001	0.0008	0.0009
LOC_Os05g30320.1	BGIOSGA019720	CDS 6-phospho-beta-galactosidase, putative, expressed	1	0.0045278	0	0.00473045	0	0.00430591	0.190051	0.0054	0.0045	0.0049
LOC_Os05g30430.1	BGIOSGA018190	CDS expressed protein	2	0.00216627	0	0.00223633	0	0.00207755	0.047369	0.0025	0.0022	0.0023
LOC_Os05g30780.1	BGIOSGA018181	CDS esterase PIR7A, putative	3	0.00977488	0	0.00841901	0.0561678			0.0083	0.0098	0.0084
LOC_Os05g30850.1	BGIOSGA019737	Myb-protein like, glutathione S-transferase T3-like	1	0.00146609	0	0.00152233	0	0.00139834	0.168187	0.0014	0.0015	0.0016
LOC_Os05g31010.1	BGIOSGA019746	CDS hypothetical protein	3	0.0112459	0.143458	0.0111535	0.133556	0.0118194	0.0244492	0.0112	0.0113	0.0111
LOC_Os05g31650.1	BGIOSGA018151	CDS expressed protein	1	0.00332031	0	0.00322612	0	0.00321093	0.240067	0.0034	0.0033	0.0033
LOC_Os05g32620.1	BGIOSGA019811	CDS hypothetical protein	2	0.00982132	0	0.0100883	0	0.00942783	0.0390621	0.0107	0.0098	0.0103
LOC_Os05g32790.1	BGIOSGA018108	CDS hypothetical protein	1	0.00585453	0	0.00551653	0	0.00551827	0.200665	0.0054	0.0059	0.0056
LOC_Os05g33040.3	BGIOSGA018099	CDS cyclin, putative, expressed	1	0.00182476	0	0.0019028	0	0.00172803	0.174107	0.0023	0.0018	0.002
LOC_Os05g33620.1	BGIOSGA019852	CDS expressed protein	2	0.00256532	0	0.00267679	0	0.00245723	0.0467428	0.0025	0.0026	0.0028
LOC_Os05g34260.1	BGIOSGA018052	hAT dimerisation domain-containing protein -like	1	0.00400688	0	0.00414605	0	0.00382641	0.190229	0.0049	0.004	0.0043
LOC_Os05g35220.1	BGIOSGA018020	CDS hypothetical protein	1	0.00417518	0	0.0042788	0	0.00401247	0.182893	0.0039	0.0042	0.0046
LOC_Os05g35310.1	BGIOSGA019911	CDS ankyrin repeat family protein, putative	1	0.000678454	0	0.000706732	0	0.000645423	0.203679	0.0008	0.0007	0.0007
LOC_Os05g37700.1	BGIOSGA019954	CDS periplasmic beta-glucosidase precursor, putative, expressed	1	0.000730186	0	0.000762563	0	0.000696777	0.210037	0.0007	0.0007	0.0008
LOC_Os05g37930.1	BGIOSGA017937	CDS expressed protein	2	0.00244787	0	0.0023148	0	0.00246991	0.0704409	0.0023	0.0025	0.0023
LOC_Os05g38010.1	BGIOSGA019965	CDS inactive receptor kinase At2g26730 precursor, putative	2	0.00682002	0	0.00597742	0.220919	0.00657854	0.0438064	0.006	0.0068	0.0059
LOC_Os05g38650.1	BGIOSGA019994	CDS hypothetical protein	2	0.00660415	0	0.00749347	0	0.00637297	0.0699318	0.008	0.0066	0.0076
LOC_Os05g39610.1	BGIOSGA017878	CDS exo70 exocyst complex subunit domain containing protein, expressed	1	0.000673109	0	0.000665902	0	0.000644993	0.217676	0.0007	0.0007	0.0007
LOC_Os05g39650.1	BGIOSGA017877	protein phytanoyl-CoA dioxygenase, putative, expressed	3	0.0100289	0.109073	0.0104026	0.133938	0.00953498	0.0812553	0.0101	0.0101	0.0104
LOC_Os05g39870.1	BGIOSGA017870	CDS CAMK_KIN1/SNF1/Nim1_like.24 - CAMK includes calcium/calmodulin depedent protein kinases	2	0.00136205	0	0.0013859	0	0.00128799	0.0347928	0.0013	0.0014	0.0015
LOC_Os05g40030.1	BGIOSGA017862	CDS hypothetical protein	1	0.00305901	0	0.00270127	0	0.00294296	0.227357	0.0025	0.0031	0.0026
LOC_Os05g40500.1	BGIOSGA017845	CDS F-box domain containing protein	1	0.000994654	0	0.000894087	0	0.00095976	0.225802	0.0009	0.001	0.0009
LOC_Os05g40720.1	BGIOSGA017838	CDS glycosyl transferase, family 8, putative	1	0.000675245	0	0.000691986	0	0.000641503	0.18374	0.0008	0.0007	0.0007
LOC_Os05g40840.1	BGIOSGA020079	CDS hypothetical protein	2	0.0122197	0	0.0132462	0	0.011755	0.0505129	0.0125	0.0123	0.0138
LOC_Os05g42400.1	BGIOSGA017766	CDS hypothetical protein	1	0.00856674	0	0.00862298	0	0.00814625	0.19107	0.0083	0.0086	0.0089
LOC_Os05g43590.1	BGIOSGA017738	CDS serpin domain containing protein, putative	2	0.00332766	0	0.0028944	0.233844	0.00335231	0.0643009	0.0029	0.0033	0.0029
LOC_Os05g43830.1	BGIOSGA017731	CDS hydrolase, alpha/beta fold family domain containing protein, expressed	1	0.00145144	0	0.00149716	0	0.00138133	0.178027	0.0014	0.0015	0.0016
LOC_Os05g44140.1	BGIOSGA017720	CDS non-symbiotic hemoglobin 2, putative	2	0.00598432	0	0.00534269	0.233579	0.00573809	0.0376018	0.0055	0.006	0.0054
LOC_Os05g44900.1	BGIOSGA020217	CDS expressed protein	1	0.00250826	0	0.00218268	0	0.00239713	0.194129	0.0022	0.0025	0.0022
LOC_Os05g46040.1	BGIOSGA017659	CDS protein phosphatase 2C, putative, expressed	4	0.00534124	0.0454463	0.00543424	0.0516163	0.00538581	0.0531838	0.0055	0.0054	0.0056
LOC_Os05g46210.1	BGIOSGA020277	CDS OsPOP10 - Putative Prolyl Oligopeptidase homologue, expressed	2	0.00318651	0	0.00328372	0	0.00301819	0.0354288	0.0038	0.0032	0.0035
LOC_Os05g46440.1	BGIOSGA017642	CDS hypothetical protein	1	0.00488857	0	0.00456029	0	0.00470785	0.200873	0.0048	0.0049	0.0046
LOC_Os05g49640.1	BGIOSGA017529	CDS expressed protein	6	0.00465636	0.0445579	0.00417051	0.0725462	0.00514926	0.0181383	0.00429483	0.00465636	0.00430153
LOC_Os05g49900.1	BGIOSGA017513	CDS 3-ketoacyl-CoA synthase, putative, expressed	1	0.000853657	0	0.000700215	0	0.000821006	0.216796	0.0007	0.0009	0.0007
LOC_Os05g50560.1	BGIOSGA020440	CDS CGMC_MAPKCMGC_2.9 - CGMC includes CDA, MAPK, GSK3, and CLKC kinases, expressed	1	0.00124564	0	0.00126579	0	0.00118589	0.193635	0.0012	0.0013	0.0013
LOC_Os05g51040.1	BGIOSGA020465	CDS tesmin/TSO1-like CXC domain containing protein, expressed	1	0.00216118	0	0.00224724	0	0.00205328	0.161345	0.002	0.0022	0.0024
LOC_Os06g02260.2	BGIOSGA022076	CDS callose synthase, putative, expressed	2	0.00201939	0	0.0020814	0	0.00192124	0.0409557	0.002	0.002	0.0022
LOC_Os06g03690.2	BGIOSGA022220	protein RNA recognition motif containing protein, putative, expressed	1	0.00235382	0	0.00225813	0	0.0022533	0.215612	0.0022	0.0024	0.0023
LOC_Os06g04440.1	BGIOSGA022249	CDS hypothetical protein	1	0.00131243	0	0.00112989	0	0.00126292	0.229603	0.0012	0.0013	0.0011
LOC_Os06g04500.1	BGIOSGA022253	CDS cornichon protein, putative, expressed	3	0.0155641	0.127247	0.01697	0	0.0151387	0.10804	0.0156	0.0156	0.0179
LOC_Os06g05060.1	BGIOSGA021953	CDS ELF3 protein, putative, expressed	5	0.00285562	0.08324	0.00292928	0.101176	0.0027313	0.0540705	0.0033	0.0029	0.0031
LOC_Os06g05100.2	BGIOSGA021950	CDS transketolase, putative, expressed	2	0.00142626	0	0.0014487	0	0.00143439	0.0567692	0.0015	0.0014	0.0015
LOC_Os06g05380.1	BGIOSGA022298	CDS OsWRKY73 - Superfamily of TFs having WRKY and zinc finger domains, expressed	1	0.000847497	0	0.00080653	0	0.00081393	0.2223	0.0008	0.0009	0.0008
LOC_Os06g05610.1	BGIOSGA022319	protein OsFBDUF32 - F-box and DUF domain containing protein, expressed	1	0.00222646	0	0.00206129	0	0.00216826	0.238972	0.0021	0.0022	0.0021
LOC_Os06g06890.1	BGIOSGA022374	CDS expressed protein	1	0.00354409	0	0.00331351	0	0.00339655	0.236872	0.0033	0.0036	0.0033
LOC_Os06g07300.1	BGIOSGA022389	CDS jacalin-like lectin domain containing protein	2	0.00651606	0	0.00677077	0	0.00650316	0.0673255	0.0068	0.0065	0.0068
LOC_Os06g07460.1	BGIOSGA021821	CDS OsFBX190 - F-box domain containing protein, expressed	3	0.00398484	0.133127	0.00366402	0.0761079	0.00416123	0.0206549	0.0037	0.004	0.0037
LOC_Os06g07474.1	BGIOSGA021819	CDS tetratricopeptide repeat domain containing protein, expressed	1	0.00126155	0	0.00127051	0	0.00119455	0.187822	0.0014	0.0013	0.0013
LOC_Os06g07570.1	BGIOSGA021817	Ferritin_like superfamily protein, putative mitochondrial alternative oxidase 1c	1	0.00353655	0	0.00307047	0	0.00339314	0.205207	0.0031	0.0035	0.0031
LOC_Os06g07700.1	BGIOSGA021809	CDS conserved hypothetical protein	2	0.00289473	0	0.00273221	0	0.00292491	0.0545759	0.0027	0.0029	0.0027
LOC_Os06g08220.1	BGIOSGA021790	CDS expressed protein	1	0.00464749	0	0.00447682	0	0.00451139	0.243079	0.0043	0.0047	0.0044
LOC_Os06g08460.1	BGIOSGA022431	CDS exo70 exocyst complex subunit, putative	1	0.000943776	0	0.00080256	0	0.00091571	0.250394	0.0007	0.0009	0.0008
LOC_Os06g09570.1	BGIOSGA021736	CDS nucleolar GTP-binding protein 1, putative, expressed	2	0.0112764	0	0.0112853	0	0.0114109	0.0651823	0.0112	0.0113	0.0116
LOC_Os06g09698.1	BGIOSGA022470	CDS hypothetical protein	1	0.00343867	0	0.00347232	0	0.00331131	0.252072	0.0036	0.0035	0.0035
LOC_Os06g09810.1	BGIOSGA022480	CDS ethylene-responsive transcription factor, putative	1	0.00215748	0	0.00214834	0	0.0020832	0.22553	0.0022	0.0022	0.0022
LOC_Os06g10240.1	BGIOSGA022504	CDS hypothetical protein	1	0.00338092	0	0.00349271	0	0.00328874	0.263484	0.0035	0.0034	0.0035
LOC_Os06g10730.1	BGIOSGA022527	CDS expressed protein	1	0.00439003	0	0.00445982	0	0.00422305	0.252484	0.0045	0.0044	0.0045
LOC_Os06g11000.1	BGIOSGA021687	CDS hypothetical protein	4	0.00851354	0.0482118	0.0083131	0.0395156	0.00857128	0.0559687	0.0084	0.0085	0.0083
LOC_Os06g11010.1	BGIOSGA022546	CDS eukaryotic aspartyl protease domain containing protein	3	0.00279304	0.13126	0.00274123	0.117106	0.0029357	0.0212471	0.0029	0.0028	0.0028
LOC_Os06g11320.2	BGIOSGA021664	protein peptidyl-prolyl cis-trans isomerase CYP40, putative, expressed	1	0.0020367	0	0.00212175	0	0.0019516	0.207781	0.0023	0.002	0.0022
LOC_Os06g11990.1	BGIOSGA021638	CDS expressed protein	1	0.000403916	0	0.000408552	0	0.000384268	0.21039	0.0004	0.0004	0.0004
LOC_Os06g12190.1	BGIOSGA022575	CDS glutaredoxin, putative, expressed	1	0.00157265	0	0.00135063	0	0.00151103	0.224865	0.0014	0.0016	0.0013
LOC_Os06g12370.1	BGIOSGA021611	CDS OsFtsH6 FtsH protease, homologue of AtFtsH6, expressed	1	0.000666697	0	0.00055135	0	0.000641105	0.236059	0.0006	0.0007	0.0005
LOC_Os06g12460.1	BGIOSGA022587	CDS CSLA3 - cellulose synthase-like family A; mannan synthase, expressed	1	0.000799491	0	0.000835681	0	0.00076065	0.195312	0.001	0.0008	0.0009
LOC_Os06g13660.1	BGIOSGA022618	CDS alanyl-tRNA synthetase, putative, expressed	1	0.00046938	0	0.00048272	0	0.000446475	0.198583	0.0005	0.0005	0.0005
LOC_Os06g13700.1	BGIOSGA021547	CDS hypothetical protein	1	0.0046693	0	0.00490629	0	0.00439537	0.1895	0.0046	0.0047	0.0052
LOC_Os06g13990.1	BGIOSGA022631	CDS OsFBX195 - F-box domain containing protein	1	0.00126844	0	0.00117643	0	0.00121347	0.20972	0.0012	0.0013	0.0012
LOC_Os06g14310.1	BGIOSGA022637	CDS potassium channel AKT1, putative	1	0.00073694	0	0.000742895	0			0.0008	0.0007	0.0008
LOC_Os06g14640.1	BGIOSGA022647	CDS zinc finger, C3HC4 type domain containing protein	1	0.00285378	0	0.00257209	0	0.00275943	0.227873	0.0026	0.0029	0.0026
LOC_Os06g14700.1	BGIOSGA022651	CDS myb-like DNA-binding domain containing protein	2	0.00509346	0	0.00454635	0	0.00512672	0.0691561	0.0046	0.0051	0.0045
LOC_Os06g15410.1	BGIOSGA021490	CDS angel, putative	1	0.0014592	0	0.00149041	0	0.00139092	0.200048	0.0017	0.0015	0.0016
LOC_Os06g15550.1	BGIOSGA022661	CDS ubiquitin carboxyl-terminal hydrolase, family 1, putative	1	0.00113374	0	0.00100666	0	0.00108839	0.219896	0.001	0.0011	0.001
LOC_Os06g16070.1	BGIOSGA021473	CDS receptor-like protein kinase 2 precursor, putative	1	0.000901222	0	0.000934895	0	0.0008549	0.183562	0.0009	0.0009	0.001
LOC_Os06g16140.1	BGIOSGA022675	CDS expressed protein	3	0.00202602	0.114635	0.00211049	0.142388	0.00192295	0.0849871	0.0025	0.002	0.0022
LOC_Os06g16250.1	BGIOSGA022679	CDS expressed protein	1	0.00102123	0	0.00087774	0	0.000985884	0.229127	0.0008	0.001	0.0009
LOC_Os06g16440.1	BGIOSGA021461	CDS hypothetical protein	1	0.00300908	0	0.00301633	0	0.00290605	0.253218	0.003	0.003	0.003
LOC_Os06g17870.1	BGIOSGA022712	CDS nitrate-induced NOI protein, putative	3	0.012723	0.122044	0.013487	0			0.0131	0.0128	0.0141
LOC_Os06g19380.1	BGIOSGA021402	CDS expressed protein	1	0.0029447	0	0.00306569	0	0.00284527	0.216403	0.0029	0.003	0.0032
LOC_Os06g19490.1	BGIOSGA021397	CDS hypothetical protein	1	0.00282352	0	0.00245915	0	0.00273344	0.258398	0.0026	0.0028	0.0024
LOC_Os06g19670.1	BGIOSGA021384	CDS OsFBX196 - F-box domain containing protein	3	0.01088	0.126185	0.0100446	0.0646317	0.0103861	0.100102	0.0105	0.0109	0.0101
LOC_Os06g19990.1	BGIOSGA022753	CDS GPI-anchored protein, putative, expressed	4	0.0106453	0.0352564	0.0120676	0	0.0116343	0.077936	0.0116	0.0107	0.0113
LOC_Os06g22050.1	BGIOSGA021329	CDS GCRP2 - Glycine and cysteine rich family protein precursor, putative, expressed	4	0.00801162	0.0566908	0.00998859	0	0.00756786	0.0387005	0.0099	0.008	0.01
LOC_Os06g22450.1	BGIOSGA022822	CDS expressed protein	1	0.00355629	0	0.00385707	0	0.00343613	0.245674	0.0042	0.0036	0.004
LOC_Os06g22540.1	BGIOSGA021321	CDS hypothetical protein	2	0.00742105	0	0.00674384	0	0.0075008	0.0783733	0.0067	0.0075	0.0067
LOC_Os06g22850.2	BGIOSGA022833	CDS microfibrillar-associated protein 1, putative, expressed	1	0.00314529	0	0.00288176	0	0.00292722	0.165999	0.0029	0.0031	0.0029
LOC_Os06g22880.1	BGIOSGA021311	CDS DEFL8 - Defensin and Defensin-like DEFL family	1	0.00567789	0	0.00573001	0	0.00548759	0.207084	0.0055	0.0057	0.0059
LOC_Os06g23030.1	BGIOSGA021309	CDS ZF-HD protein dimerisation region containing protein, expressed	1	0.00544157	0	0.00489555	0			0.0047	0.0055	0.0049
LOC_Os06g23590.1	BGIOSGA022859	CDS hypothetical protein	5	0.0148314	0.0947219	0.0155489	0.0194256			0.0161	0.0149	0.016
LOC_Os06g23760.1	BGIOSGA022863	CDS acyl-CoA oxidase, putative	1	0.00448916	0	0.00463101	0	0.00427049	0.20014	0.0044	0.0045	0.0048
LOC_Os06g24850.1	BGIOSGA022887	CDS OsIAA22 - Auxin-responsive Aux/IAA gene family member	1	0.00291011	0	0.00292425	0	0.00278589	0.194714	0.0033	0.0029	0.003
LOC_Os06g29630.1	BGIOSGA021203	hypothetical protein	3	0.00474302	0.0922486	0.00470818	0.0854415	0.00449183	0.0600635	0.0055	0.0048	0.0049
LOC_Os06g29900.1	BGIOSGA022960	CDS integral membrane protein, putative	1	0.00467171	0	0.00408737	0	0.00450013	0.225201	0.0042	0.0047	0.004
LOC_Os06g30630.1	BGIOSGA022981	CDS hypothetical protein	2	0.011955	0	0.0115731	0			0.0122	0.012	0.0117
LOC_Os06g31270.1	BGIOSGA023005	CDS polygalacturonase, putative	1	0.00108105	0	0.000951984	0	0.00103842	0.221999	0.0009	0.0011	0.0009
LOC_Os06g32710.1	BGIOSGA021146	CDS hypothetical protein	4	0.0108998	0.0433915	0.0134213	0	0.0117402	0.0827316	0.0118	0.0109	0.0116
LOC_Os06g33080.1	BGIOSGA021139	CDS peroxidase precursor, putative, expressed	1	0.00128887	0	0.00113922	0	0.00124545	0.204307	0.0011	0.0013	0.0011
LOC_Os06g33370.1	BGIOSGA021131	CDS expressed protein	3	0.0115995	0	0.0127325	0	0.0120687	0.0352813	0.0126	0.0116	0.0127
LOC_Os06g33460.1	BGIOSGA021127	CDS hypothetical protein	3	0.0100031	0	0.0102953	0	0.0105187	0.0290139	0.0104363	0.0100031	0.0104313
LOC_Os06g33610.1	BGIOSGA023026	CDS cyclic nucleotide-gated ion channel 1, putative, expressed	2	0.00396822	0	0.00410053	0	0.00378457	0.0341689	0.0046	0.004	0.0043
LOC_Os06g33700.1	BGIOSGA023028	CDS hypothetical protein	1	0.00399473	0	0.00381161	0	0.00387181	0.199765	0.0037	0.004	0.0039
LOC_Os06g33940.1	BGIOSGA021116	CDS NAC domain containing protein, putative, expressed	3	0.00348023	0.125714	0.00304363	0.0396911	0.0036643	0.0202549	0.0031	0.0035	0.003
LOC_Os06g34350.1	BGIOSGA021104	CDS hypothetical protein	1	0.00372504	0	0.00343532	0	0.00360966	0.252905	0.0035	0.0037	0.0034
LOC_Os06g35470.1	BGIOSGA023067	CDS L1P family of ribosomal proteins domain containing protein, expressed	1	0.00107578	0	0.00111034	0	0.0010322	0.224827	0.0012	0.0011	0.0011
LOC_Os06g35960.1	BGIOSGA021054	CDS HSF-type DNA-binding domain containing protein, expressed	1	0.00160675	0	0.00138306	0	0.00155804	0.229325	0.0013	0.0016	0.0014
LOC_Os06g36000.1	BGIOSGA023076	CDS AP2 domain containing protein, expressed	1	0.00342014	0	0.00308916	0	0.00336078	0.225721	0.0031	0.0034	0.0031
LOC_Os06g36680.1	BGIOSGA021033	CDS homeobox domain containing protein, expressed	1	0.00082391	0	0.000755651	0	0.000795802	0.229101	0.0008	0.0008	0.0007
LOC_Os06g36890.1	BGIOSGA021019	CDS glycosyl transferase, group 1 domain containing protein	1	0.00097192	0	0.000998899	0	0.000923826	0.192046	0.0011	0.001	0.001
LOC_Os06g36920.1	S15467	CDS cytochrome P450, putative, expressed	5	0.00429803	0.0189929	0.00367471	0.155516	0.00414718	0.0951483	0.00389798	0.00429803	0.00367471
LOC_Os06g37450.1	BGIOSGA023119	CDS GATA zinc finger domain containing protein, expressed	5	0.00571339	0.0953417	0.00562824	0.0840409	0.00586557	0.0189363	0.0055	0.0057	0.0054
LOC_Os06g37700.1	BGIOSGA023131	CDS hypothetical protein	3	0.00550148	0.130972	0.00486652	0.0506913	0.00580555	0.0219494	0.0049	0.0055	0.0049
LOC_Os06g37780.1	BGIOSGA023133	CDS hypothetical protein	2	0.00699886	0	0.00684337	0	0.00708192	0.0712783	0.0069	0.007	0.0068
LOC_Os06g39130.1	BGIOSGA023185	protein hypothetical protein	2	0.00832867	0	0.00900732	0	0.00839538	0.0863997	0.009	0.0083	0.0091
LOC_Os06g39500.1	BGIOSGA020939	CDS hypothetical protein	1	0.0069151	0	0.00741586	0	0.0067193	0.220058	0.0069	0.0069	0.0078
LOC_Os06g40740.1	BGIOSGA023252	CDS expressed protein	3	0.0022136	0.133255	0.00228272	0	0.0021117	0.109475	0.0022	0.0022	0.0023
LOC_Os06g41770.1	BGIOSGA023284	CDS bZIP transcription factor domain containing protein, expressed	1	0.00145701	0	0.00140129	0	0.00139691	0.213986	0.0015	0.0015	0.0014
LOC_Os06g41850.1	BGIOSGA023288	CDS SMP-30/Gluconolaconase/LRE-like region containing protein	2	0.00252384	0	0.00251968	0	0.00254458	0.0625928	0.0025	0.0025	0.0025
LOC_Os06g42680.1	BGIOSGA020829	CDS phytosulfokines 1 precursor, putative, expressed	1	0.00491379	0	0.0050168	0	0.00475998	0.201385	0.0046	0.0049	0.0053
LOC_Os06g42740.1	BGIOSGA023317	CDS hypothetical protein	1	0.00405774	0	0.00415473	0			0.0044	0.0041	0.0042
LOC_Os06g44200.1	BGIOSGA020768	CDS ZOS6-06 - C2H2 zinc finger protein, expressed	1	0.000897309	0	0.000934902	0	0.000857243	0.200799	0.0009	0.0009	0.001
LOC_Os06g44360.1	BGIOSGA023391	CDS hypothetical protein	4	0.00626087	0.0614348	0.00544136	0.1334	0.0066494	0.0105696	0.0055	0.0063	0.0055
LOC_Os06g44410.1	BGIOSGA023392	CDS histidine kinase, putative, expressed	2	0.000884077	0	0.000892909	0			0.0009	0.0009	0.0009
LOC_Os06g45360.1	BGIOSGA020727	CDS peptidase, M24 family protein, putative, expressed	4	0.00289542	0.0383476	0.00306347	0.0595873	0.00314952	0.0794877	0.0032	0.0029	0.0031
LOC_Os06g45410.1	BGIOSGA023423	CDS MYB family transcription factor, putative, expressed	2	0.00236908	0	0.00237101	0	0.00227458	0.0380688	0.0026	0.0024	0.0024
LOC_Os06g45460.1	BGIOSGA020722	CDS OsFBX202 - F-box domain containing protein	2	0.00227813	0	0.00191585	0.245381	0.00229414	0.0812567	0.0019	0.0023	0.0019
LOC_Os06g45960.1	BGIOSGA020704	CDS cytochrome P450, putative, expressed	1	0.000813482	0	0.000814361	0	0.000777255	0.213952	0.0009	0.0008	0.0008
LOC_Os06g45980.1	BGIOSGA023449	CDS toprim domain-containing protein, putative, expressed	2	0.00124041	0	0.00126788	0	0.00124971	0.0552568	0.0013	0.0012	0.0013
LOC_Os06g46210.1	BGIOSGA020692	CDS hypothetical protein	1	0.00434282	0	0.00427754	0	0.00422201	0.245299	0.0041	0.0043	0.0044
LOC_Os06g47200.1	BGIOSGA023491	CDS LTPL85 - Protease inhibitor/seed storage/LTP family protein precursor, expressed	2	0.00599187	0	0.00558503	0	0.00602863	0.0675882	0.0056	0.006	0.0056
LOC_Os06g48520.1	BGIOSGA020598	CDS disease resistance protein RPM1, putative	1	0.00234432	0	0.0024367	0	0.0022236	0.178915	0.0022	0.0024	0.0026
LOC_Os06g48860.1	BGIOSGA020583	CDS OsSAUR28 - Auxin-responsive SAUR gene family member	1	0.00320359	0	0.0027565	0	0.00312643	0.229269	0.0029	0.0032	0.0027
LOC_Os06g49480.2	BGIOSGA023583	CDS peptidyl-prolyl cis-trans isomerase, putative, expressed	1	0.00199693	0	0.0020106	0	0.00191061	0.205517	0.0022	0.002	0.0021
LOC_Os06g49510.1	BGIOSGA020557	CDS zinc knuckle family protein, putative, expressed	3	0.00271304	0.106701	0.00275081	0.11557			0.0031	0.0027	0.0029
LOC_Os06g50090.1	BGIOSGA020536	CDS expressed protein	2	0.0128705	0	0.0125325	0	0.0129245	0.0660772	0.0126	0.0129	0.0125
LOC_Os06g50499.1	BGIOSGA040456	protein hypothetical protein	2	0.00724655	0	0.00745261	0	0.00733782	0.0451598	0.0077	0.0073	0.0074
LOC_Os06g50569.1	BGIOSGA040455	CDS hypothetical protein	1	0.00361002	0	0.00370938	0	0.00342857	0.158889	0.0033	0.0036	0.004
LOC_Os06g51060.1	BGIOSGA023633	CDS CHIT8 - Chitinase family protein precursor, expressed	2	0.00273144	0	0.00228088	0.169697	0.00264291	0.0460236	0.0024	0.0027	0.0022
LOC_Os06g51500.1	BGIOSGA020493	CDS expressed protein	1	0.00137666	0	0.00142151	0	0.00130394	0.195016	0.0016	0.0014	0.0015
LOC_Os07g01240.1	BGIOSGA024982	protein expressed protein	1	0.00172723	0	0.00165886	0	0.00165948	0.21104	0.0016	0.0017	0.0017
LOC_Os07g01530.1	BGIOSGA024974	CDS expressed protein	1	0.000949684	0	0.000835358	0	0.000911767	0.200918	0.0008	0.001	0.0008
LOC_Os07g02290.1	BGIOSGA024939	CDS OsFBX208 - F-box domain containing protein	1	0.000979243	0	0.000908087	0	0.000939677	0.214491	0.0009	0.001	0.0009
LOC_Os07g03250.1	BGIOSGA025077	CDS AP2-like ethylene-responsive transcription factor PLETHORA 2, putative, expressed	2	0.00282289	0	0.00245526	0.231847	0.00275369	0.0489948	0.0025	0.0028	0.0024
LOC_Os07g03840.1	BGIOSGA024882	CDS lectin-like receptor kinase, putative, expressed	2	0.00126271	0	0.00125227	0	0.00120718	0.0413161	0.0012	0.0013	0.0013
LOC_Os07g04310.1	BGIOSGA024861	protein hypothetical protein	1	0.00284533	0	0.00289075	0	0.00274121	0.233267	0.0029	0.0029	0.0029
LOC_Os07g04420.1	BGIOSGA025113	protein hypothetical protein	1	0.00578241	0	0.00593715	0	0.00566907	0.199914	0.0056	0.0058	0.0062
LOC_Os07g04560.1	BGIOSGA025120	CDS no apical meristem protein, putative	1	0.00126168	0	0.00117696	0	0.00120514	0.192643	0.0012	0.0013	0.0012
LOC_Os07g04750.1	BGIOSGA025124	CDS OsFBX214 - F-box domain containing protein	4	0.00428615	0.0413814	0.00405223	0.171501	0.00412417	0.0302256	0.0039	0.0043	0.0041
LOC_Os07g05870.1	BGIOSGA024805	CDS expressed protein	1	0.00158685	0	0.00161681	0	0.00151888	0.194911	0.0015	0.0016	0.0017
LOC_Os07g05910.1	BGIOSGA025168	CDS hypothetical protein	1	0.00412571	0	0.00444201	0	0.00401187	0.242013	0.0049	0.0042	0.0045
LOC_Os07g06760.1	BGIOSGA025194	CDS VQ domain containing protein, putative	2	0.0049394	0	0.00463209	0	0.00477828	0.0588476	0.0047	0.005	0.0046
LOC_Os07g07690.1	BGIOSGA025231	CDS PHD-finger domain containing protein, expressed	7	0.00295962	0.0493706	0.00289833	0.0381246	0.00300694	0.059192	0.003	0.003	0.0029
LOC_Os07g08220.1	BGIOSGA024718	CDS expressed protein	3	0.00353107	0.109425	0.00359025	0.120766	0.00335672	0.0812326	0.0035	0.0035	0.0036
LOC_Os07g08470.1	BGIOSGA025268	CDS hypothetical protein	4	0.0236818	0.0395937	0.0251788	0.0547023	0.0226824	0.0263358	0.0276	0.0237	0.0256
LOC_Os07g08490.1	BGIOSGA025269	CDS hypothetical protein	3	0.00947744	0	0.00931387	0.148611	0.00910226	0.148818	0.0093	0.0095	0.0092
LOC_Os07g09740.1	BGIOSGA025332	CDS no apical meristem protein	2	0.00182991	0	0.00194663	0	0.00176955	0.043598	0.0023	0.0018	0.002
LOC_Os07g09780.1	BGIOSGA025333	CDS hypothetical protein	1	0.00484454	0	0.00512532	0	0.0046263	0.213253	0.0056	0.0049	0.0052
LOC_Os07g10400.1	BGIOSGA025359	CDS pentatricopeptide, putative, expressed	3	0.00186072	0.127271	0.00193819	0	0.00196131	0.0207765	0.002	0.0019	0.002
LOC_Os07g10880.1	BGIOSGA025381	CDS expressed protein	2	0.00213196	0	0.00198622	0	0.00203921	0.0389304	0.0019	0.0021	0.002
LOC_Os07g12030.1	BGIOSGA024595	CDS hypothetical protein	1	0.00444407	0	0.00454174	0	0.00424114	0.210563	0.0043	0.0045	0.0047
LOC_Os07g12140.1	BGIOSGA025396	CDS PPR repeat domain containing protein, putative, expressed	1	0.000707942	0	0.00072651	0	0.000672027	0.1863	0.0007	0.0007	0.0008
LOC_Os07g13240.1	BGIOSGA040508	CDS hypothetical protein	3	0.00780398	0.108131	0.00839796	0	0.00825655	0.165035	0.0083	0.0078	0.008
LOC_Os07g13330.1	BGIOSGA024559	CDS hypothetical protein	2	0.00949476	0	0.0100385	0			0.0107	0.0095	0.0102
LOC_Os07g13920.1	BGIOSGA024543	CDS no apical meristem protein	4	0.00471886	0.0427869	0.00458481	0.0327273	0.00477501	0.051462	0.0046	0.0047	0.0046
LOC_Os07g14160.1	BGIOSGA024535	CDS polygalacturonase, putative, expressed	3	0.00273606	0.125703	0.00281321	0.144417	0.00260388	0.0987579	0.0032	0.0027	0.0029
LOC_Os07g14640.1	BGIOSGA025461	CDS hypothetical protein	3	0.0137806	0	0.0137432	0	0.0133423	0.147207	0.0137	0.0138	0.0137
LOC_Os07g14890.2	BGIOSGA025468	CDS expressed protein	1	0.00305633	0	0.00327444	0	0.00297746	0.266422	0.0034	0.0031	0.0033
LOC_Os07g15770.1	BGIOSGA024502	CDS CCT motif family protein	4	0.00688697	0.0431946	0.00664694	0.0308837	0.00696535	0.0519069	0.0067	0.0069	0.0066
LOC_Os07g15920.1	BGIOSGA025482	CDS conserved hypothetical protein	5	0.0155786	0.0200492	0.0168319	0.0379199	0.0154251	0.0203824	0.0166	0.0156	0.0166
LOC_Os07g16030.1	BGIOSGA025484	CDS expressed protein	1	0.00529569	0	0.00554101	0	0.00515808	0	0.0054	0.0053	0.0054
LOC_Os07g16140.1	BGIOSGA025488	CDS FAD binding protein, putative, expressed	2	0.00366381	0	0.00379297	0	0.00348408	0.0283406	0.0045	0.0037	0.004
LOC_Os07g17470.1	BGIOSGA024483	CDS hypothetical protein	2	0.00693901	0	0.00696461	0	0.00670185	0.0556592	0.007	0.007	0.007
LOC_Os07g18260.1	BGIOSGA025524	CDS hypothetical protein	3	0.0136879	0.0941422	0.0143218	0.123977	0.0146685	0.158632	0.0139	0.0137	0.0135
LOC_Os07g23200.1	BGIOSGA024422	CDS F-actin-capping protein subunit alpha, putative, expressed	1	0.00146609	0	0.00152827	0	0.00139092	0.191957	0.0018	0.0015	0.0016
LOC_Os07g23260.1	BGIOSGA024421	CDS hypothetical protein	4	0.00447379	0.0528102	0.00471096	0.0746341	0.00452098	0.0627241	0.0048	0.0045	0.0047
LOC_Os07g23390.1	BGIOSGA024411	CDS conserved hypothetical protein	2	0.00512177	0	0.00557324	0	0.00513708	0.0878047	0.0056	0.0051	0.0057
LOC_Os07g23800.1	BGIOSGA025573	CDS ribosomal protein S5, C-terminal domain containing protein, expressed	2	0.00615665	0	0.00612831	0	0.00596541	0.0655637	0.0063	0.0062	0.0062
LOC_Os07g24160.1	BGIOSGA024404	CDS expressed protein	2	0.0120742	0	0.0126028	0	0.0117239	0.0797995	0.0128	0.0121	0.0126
LOC_Os07g25650.1	BGIOSGA024390	protein conserved hypothetical protein	1	0.00345023	0	0.00362598	0	0.00329892	0.161991	0.0043	0.0035	0.0039
LOC_Os07g27060.1	BGIOSGA025630	CDS hypothetical protein	1	0.00601359	0	0.00578613	0	0.00580019	0.22962	0.006	0.006	0.0058
LOC_Os07g27850.1	BGIOSGA025648	CDS GTPase activating protein, putative	1	0.00294512	0	0.00270404	0	0.00284244	0.226447	0.0027	0.003	0.0027
LOC_Os07g28040.1	BGIOSGA024348	CDS O-methyltransferase, putative, expressed	1	0.00127013	0	0.00122534	0	0.00121743	0.212305	0.0012	0.0013	0.0012
LOC_Os07g28880.1	BGIOSGA024330	CDS hypothetical protein	2	0.00588179	0	0.00525879	0.256059	0.00567822	0.0453354	0.0051	0.0059	0.0051
LOC_Os07g28960.1	BGIOSGA024327	CDS hypothetical protein	3	0.0132369	0.128821	0.013862	0	0.0140414	0.0223972	0.0147	0.0133	0.0143
LOC_Os07g29630.1	BGIOSGA024311	CDS SNF7 domain containing protein, putative, expressed	3	0.00572619	0.126034	0.00626304	0	0.00606104	0.0212321	0.0063	0.0057	0.0061
LOC_Os07g29660.1	BGIOSGA024309	CDS hypothetical protein	2	0.00924005	0	0.00937877	0	0.00885102	0.0439128	0.0089	0.0093	0.0097
LOC_Os07g30620.1	BGIOSGA024291	CDS cytokinin-O-glucosyltransferase 2, putative, expressed	1	0.000899955	0	0.000781813	0	0.000872025	0.22969	0.0008	0.0009	0.0008
LOC_Os07g30960.1	BGIOSGA024282	CDS monooxygenase, putative, expressed	1	0.00131716	0	0.00112544	0	0.00127382	0.245025	0.0012	0.0013	0.0011
LOC_Os07g31370.1	BGIOSGA024273	protein ras-related protein, putative, expressed	1	0.00208232	0	0.00214747	0	0.00197958	0.188829	0.002	0.0021	0.0022
LOC_Os07g31540.1	BGIOSGA024268	CDS ubiquitin family protein, putative, expressed	2	0.000902631	0	0.000891872	0	0.000864573	0.046182	0.001	0.0009	0.0009
LOC_Os07g31620.1	BGIOSGA025759	Ribosomal protein-like	2	0.00362864	0	0.00358146	0	0.00345024	0.0317232	0.004	0.0036	0.0037
LOC_Os07g31660.1	BGIOSGA024266	CDS conserved hypothetical protein	1	0.00127034	0	0.00111606	0	0.00122906	0.243706	0.0012	0.0013	0.0011
LOC_Os07g31780.1	BGIOSGA025764	CDS retrotransposon protein, putative, unclassified	3	0.00546754	0.117879	0.00611743	0	0.00580671	0.0198474	0.0059	0.0055	0.0058
LOC_Os07g32870.1	BGIOSGA025794	CDS hypothetical protein	1	0.00268289	0	0.00233719	0	0.0026012	0.248881	0.0022	0.0027	0.0023
LOC_Os07g33030.1	BGIOSGA025795	CDS hypothetical protein	1	0.00279951	0	0.00242194	0	0.00269825	0.235533	0.0024	0.0028	0.0024
LOC_Os07g33040.1	BGIOSGA025796	CDS hypothetical protein	2	0.00576546	0	0.00499664	0	0.00560693	0.0641418	0.0052	0.0058	0.0049
LOC_Os07g33090.1	BGIOSGA025798	CDS hypothetical protein	1	0.00288077	0	0.00252875	0	0.00279604	0.253078	0.0026	0.0029	0.0025
LOC_Os07g33370.1	BGIOSGA024222	CDS IQ calmodulin-binding motif family protein, expressed	3	0.00129399	0.13009	0.0014037	0	0.00136996	0.0221795	0.0014	0.0013	0.0014
LOC_Os07g34006.1	BGIOSGA024202	CDS transporter family protein, putative, expressed	1	0.00114804	0	0.00100173	0	0.00110297	0.224317	0.001	0.0012	0.001
LOC_Os07g36800.2	BGIOSGA025924	CDS UPF0041 domain containing protein, putative, expressed	1	0.00393523	0	0.00412501	0	0.00377322	0.194008	0.0039	0.0039	0.0042
LOC_Os07g36810.1	BGIOSGA025925	CDS conserved hypothetical protein	1	0.00208573	0	0.00174706	0	0.00201929	0.251707	0.0016	0.0021	0.0017
LOC_Os07g36820.1	BGIOSGA024113	CDS uncharacterized Cys-rich domain containing protein, putative, expressed	2	0.00327503	0	0.00331139	0	0.0031085	0.0402525	0.0032	0.0033	0.0034
LOC_Os07g36840.1	BGIOSGA024112	CDS OsFBX251 - F-box domain containing protein	2	0.00219539	0	0.0021161	0	0.00220813	0.0680144	0.0021	0.0022	0.0021
LOC_Os07g37790.1	BGIOSGA025956	CDS expressed protein	1	0.00157184	0	0.00164809	0	0.00149976	0.216264	0.0016	0.0016	0.0017
LOC_Os07g37950.1	BGIOSGA024070	CDS expressed protein	2	0.0039034	0	0.00353598	0	0.0037371	0.0475809	0.0036	0.0039	0.0035
LOC_Os07g38650.1	BGIOSGA025990	CDS ubiquitin-like protein SMT3, putative	1	0.00392312	0	0.00347986	0	0.00381669	0.194274	0.0035	0.0039	0.0035
LOC_Os07g38940.1	BGIOSGA026001	protein ubiquitin-conjugating enzyme, putative, expressed	2	0.00441173	0	0.00454949	0			0.005	0.0044	0.0046
LOC_Os07g39100.1	BGIOSGA024022	CDS hypothetical protein	2	0.00409031	0	0.0037662	0	0.00412869	0.0697522	0.0038	0.0041	0.0038
LOC_Os07g39350.1	BGIOSGA026016	CDS transporter family protein, putative, expressed	1	0.000885121	0	0.000732019	0	0.000852366	0.230351	0.0008	0.0009	0.0007
LOC_Os07g39450.1	BGIOSGA026021	CDS conserved hypothetical protein	4	0.0116992	0.0365031	0.0117483	0.0373525	0.0128975	0.084899	0.0125	0.0117	0.0122
LOC_Os07g39490.1	BGIOSGA026023	CDS hypothetical protein	2	0.00574998	0	0.00571188	0	0.00580028	0.055586	0.0058	0.0058	0.0057
LOC_Os07g40340.1	BGIOSGA023975	CDS hypothetical protein	1	0.00363256	0	0.0038836	0	0.00350161	0.217093	0.0041	0.0036	0.0039
LOC_Os07g40770.1	BGIOSGA023960	CDS myosin heavy chain-related, putative, expressed	2	0.00187645	0	0.00193905	0	0.00176734	0.0280194	0.0023	0.0019	0.0021
LOC_Os07g41470.1	BGIOSGA023928	CDS expressed protein	2	0.0143012	0	0.0128823	0	0.0140435	0.0743775	0.0143	0.0143	0.0123
LOC_Os07g42260.2	BGIOSGA023909	CDS peptidase, T1 family, putative, expressed	2	0.00402691	0	0.00408873	0	0.00385213	0.0427219	0.0044	0.004	0.0042
LOC_Os07g43190.1	BGIOSGA026171	CDS conserved hypothetical protein	3	0.00972821	0.130256	0.00791302	0.183061	0.00941406	0.115932	0.0082	0.0098	0.0079
LOC_Os07g43230.1	BGIOSGA026175	CDS skp1 family, tetramerisation domain containing protein	2	0.00339613	0	0.00296002	0.23296	0.00325337	0.0450753	0.0029	0.0034	0.0029
LOC_Os07g43830.1	BGIOSGA023863	CDS nucleic acid binding protein, putative, expressed	1	0.0019813	0	0.00181663	0	0.00190327	0.223682	0.0018	0.002	0.0018
LOC_Os07g44100.1	BGIOSGA026209	CDS conserved hypothetical protein	3	0.0104028	0	0.011352	0			0.0117	0.0104	0.0114
LOC_Os07g44310.1	BGIOSGA026220	CDS heat shock protein DnaJ, putative, expressed	2	0.00712977	0	0.00725432	0	0.00683216	0.043089	0.0069	0.0072	0.0075
LOC_Os07g44570.1	BGIOSGA026232	CDS root phototropism protein 3, putative	1	0.00716737	0	0.0062132	0	0.00685073	0.209956	0.0063	0.0072	0.0061
LOC_Os07g45080.1	BGIOSGA026253	CDS expressed protein	1	0.0020198	0	0.00170849	0	0.00194851	0.234922	0.0016	0.002	0.0017
LOC_Os07g45290.1	BGIOSGA023812	CDS cytochrome P450 72A1, putative, expressed	1	0.00082415	0	0.000699464	0	0.000793642	0.217287	0.0007	0.0008	0.0007
LOC_Os07g46550.1	BGIOSGA023777	CDS annexin, putative	2	0.00289387	0	0.00268675	0	0.00275143	0.0402642	0.00260959	0.00289387	0.00268672
LOC_Os07g46640.2	BGIOSGA023771	CDS UDP-N-acetylglucosamine--dolichyl-phosphate N-acetylglucosaminephosphotransferase, putative, expressed	2	0.00342963	0	0.00357838	0	0.00345799	0.0659469	0.0036	0.0034	0.0036
LOC_Os07g47230.1	BGIOSGA026351	CDS TKL_IRAK_DUF26-lh.10 - DUF26 kinases have homology to DUF26 containing loci, expressed	1	0.000694172	0	0.000672807	0	0.000660607	0.20234	0.0007	0.0007	0.0007
LOC_Os07g47540.1	BGIOSGA023735	CDS DUF567 domain containing protein, putative, expressed	1	0.00194074	0	0.00169521	0	0.00186944	0.220016	0.0016	0.0019	0.0017
LOC_Os07g47570.1	BGIOSGA026371	CDS expressed protein	4	0.00550349	0.0510229	0.00590917	0.0810585	0.00591582	0.09203	0.0061	0.0055	0.006
LOC_Os07g47700.1	BGIOSGA026375	CDS NAD dependent epimerase/dehydratase family domain containing protein, expressed	1	0.0010049	0	0.000853356	0	0.000965067	0.223115	0.0008	0.001	0.0008
LOC_Os07g48480.1	BGIOSGA026409	CDS hypothetical protein	2	0.0120199	0	0.0119854	0	0.0115892	0.0551191	0.0121	0.0121	0.0118
LOC_Os07g48950.1	BGIOSGA023679	CDS aldehyde dehydrogenase 22A1 precursor, putative	1	0.00214772	0	0.00222969	0	0.00203683	0.192172	0.0025	0.0022	0.0023
LOC_Os08g01750.1	BGIOSGA027856	CDS SAC domain containing protein, putative, expressed	1	0.000483254	0	0.000492888	0	0.000459021	0.188242	0.0006	0.0005	0.0005
LOC_Os08g02500.1	BGIOSGA027745	CDS ACT domain containing protein, putative	1	0.00103011	0	0.000888768	0	0.000989512	0.22129	0.0009	0.001	0.0009
LOC_Os08g02600.1	BGIOSGA027901	CDS methyltransferase domain containing protein, expressed	1	0.00224556	0	0.00177981	0	0.00218033	0.237915	0.0017	0.0022	0.0017
LOC_Os08g04200.1	BGIOSGA027697	CDS hypothetical protein	2	0.0122501	0	0.0126186	0	0.01197	0.0674136	0.0137	0.0123	0.0129
LOC_Os08g04660.1	BGIOSGA040701	CDS hypothetical protein	1	0.00551745	0	0.00478972	0	0.00532499	0.223296	0.0047	0.0055	0.0047
LOC_Os08g05750.1	BGIOSGA027643	protein pentatricopeptide, putative, expressed	2	0.00349396	0	0.00337182	0	0.00337716	0.0498871	0.0034	0.0035	0.0034
LOC_Os08g06270.1	BGIOSGA028026	CDS hypothetical protein	2	0.0120956	0	0.0111852	0	0.0116838	0.0437549	0.0112	0.0121	0.0113
LOC_Os08g06720.1	BGIOSGA028044	CDS expressed protein	1	0.00146544	0	0.00131865	0	0.00140256	0.217166	0.0014	0.0015	0.0013
LOC_Os08g06740.1	BGIOSGA028046	CDS hypothetical protein	1	0.00128685	0	0.0011976	0	0.00124115	0.235751	0.0012	0.0013	0.0012
LOC_Os08g07530.1	BGIOSGA028068	CDS hypothetical protein	1	0.00275887	0	0.00277682	0	0.00266509	0.2355	0.0026	0.0028	0.0029
LOC_Os08g07590.1	BGIOSGA028070	CDS hypothetical protein	1	0.00289243	0	0.00283205	0	0.00281091	0.252358	0.0028	0.0029	0.0029
LOC_Os08g07630.1	BGIOSGA038034	CDS expressed protein	1	0.00277807	0	0.00280171	0	0.00270083	0.263661	0.0028	0.0028	0.0028
LOC_Os08g08020.1	BGIOSGA028085	CDS expressed protein	4	0.00414338	0.0340251	0.00433345	0.0487526	0.00419992	0.041687	0.0044	0.0041	0.0042
LOC_Os08g08210.1	BGIOSGA028096	CDS SET domain containing protein, expressed	3	0.00138112	0.113846	0.00139064	0.118547	0.00131034	0.0843248	0.0014	0.0014	0.0014
LOC_Os08g08750.1	BGIOSGA027532	CDS hypothetical protein	2	0.00676587	0	0.00657348	0			0.0066	0.0068	0.0065
LOC_Os08g08880.1	BGIOSGA028105	CDS hypothetical protein	1	0.00217934	0	0.00226292	0	0.00207233	0.190004	0.0027	0.0022	0.0024
LOC_Os08g08900.1	BGIOSGA028106	CDS hypothetical protein	1	0.00609691	0	0.00615022	0	0.00583291	0.201611	0.0058	0.0061	0.0064
LOC_Os08g09480.1	BGIOSGA027503	CDS OsFBX268 - F-box domain containing protein	1	0.00205964	0	0.00207321	0	0.00197402	0.205702	0.002	0.0021	0.0022
LOC_Os08g09830.1	BGIOSGA028152	CDS BTB and MATH domain containing protein, putative, expressed	1	0.00394614	0	0.00348567	0	0.00380076	0.221108	0.0033	0.0039	0.0034
LOC_Os08g10730.1	BGIOSGA027459	CDS expressed protein	1	0.00334045	0	0.00342934	0	0.00317708	0.184043	0.004	0.0034	0.0036
LOC_Os08g12510.1	BGIOSGA027442	CDS hypothetical protein	4	0.0106025	0.0444167	0.0112339	0.0652974	0.0115115	0.0885197	0.0119	0.0106	0.0116
LOC_Os08g13110.1	BGIOSGA027422	CDS hypothetical protein	1	0.00361015	0	0.00361753	0	0.0034395	0.222055	0.004	0.0036	0.0037
LOC_Os08g14840.1	BGIOSGA027369	CDS hypothetical protein	6	0.0132974	0.0398953	0.0150816	0.0181184			0.0144	0.0133	0.0142
LOC_Os08g16410.1	BGIOSGA027326	CDS hypothetical protein	5	0.0241739	0.0206228	0.0240474	0.0167152	0.0235543	0.0170773	0.024	0.0243	0.0233
LOC_Os08g16450.1	BGIOSGA028325	CDS NBS-LRR disease resistance protein, putative	1	0.00545833	0	0.00544725	0	0.00524201	0.201009	0.0061	0.0055	0.0057
LOC_Os08g16650.1	BGIOSGA028341	CDS hypothetical protein	2	0.00536957	0	0.00556735	0	0.00540733	0.0490942	0.0057	0.0054	0.0056
LOC_Os08g16950.1	BGIOSGA027311	CDS hypothetical protein	2	0.00588333	0	0.00557611	0	0.00565048	0.0577574	0.0055	0.0059	0.0057
LOC_Os08g17050.1	BGIOSGA027307	CDS hypothetical protein	6	0.0171975	0.0214171	0.0172118	0.0201816	0.0193246	0.011491	0.0185	0.0173	0.0178
LOC_Os08g17970.1	BGIOSGA028370	CDS hypothetical protein	1	0.00713333	0	0.00689049	0	0.00693906	0.183037	0.0066	0.0072	0.0071
LOC_Os08g20090.2	BGIOSGA028407	CDS expressed protein	2	0.00905442	0	0.0095055	0	0.0091067	0.0735294	0.0097	0.0091	0.0095
LOC_Os08g20410.1	BGIOSGA027232	CDS expressed protein	1	0.00203892	0	0.00197494	0	0.00194275	0.173422	0.0023	0.002	0.0021
LOC_Os08g21554.1	BGIOSGA027215	CDS hypothetical protein	1	0.00709306	0	0.00750252	0	0.00678766	0.175671	0.0084	0.0071	0.0078
LOC_Os08g24370.1	BGIOSGA027169	CDS OsFBX287 - F-box domain containing protein	1	0.000871332	0	0.000791646	0	0.00083787	0.2284	0.0008	0.0009	0.0008
LOC_Os08g24930.1	BGIOSGA028481	CDS expressed protein	3	0.00213983	0.113167	0.00214032	0.112876	0.00228761	0.019771	0.0023	0.0021	0.0022
LOC_Os08g24940.1	BGIOSGA027157	CDS hypothetical protein	2	0.0161718	0	0.0175542	0	0.0156499	0.0393924	0.0179	0.0162	0.0178
LOC_Os08g25030.1	BGIOSGA028484	CDS plant protein of unknown function domain containing protein	4	0.00382182	0.0480043	0.00325451	0.0756595			0.0033	0.0038	0.0033
LOC_Os08g25860.1	BGIOSGA027129	CDS conserved hypothetical protein	3	0.00783011	0.131351	0.00918998	0	0.00816701	0.0201041	0.0087	0.0079	0.0085
LOC_Os08g26830.1	BGIOSGA028520	CDS hypothetical protein	3	0.011506	0.141591	0.0115287	0.136393			0.0118	0.0115	0.0114
LOC_Os08g28740.1	BGIOSGA027058	CDS conserved hypothetical protein	1	0.00216461	0	0.00218383	0	0.0020688	0.216273	0.0021	0.0022	0.0022
LOC_Os08g29320.1	BGIOSGA028583	CDS conserved hypothetical protein	2	0.00752977	0	0.00698891	0	0.00760696	0.0643744	0.0072	0.0075	0.0071
LOC_Os08g30560.1	BGIOSGA027025	CDS hypothetical protein	7	0.0443016	0.055283	0.0478909	0.019232			0.0499	0.0444	0.0476
LOC_Os08g31300.1	BGIOSGA027001	CDS hypothetical protein	1	0.00587836	0	0.00590633	0	0.00570656	0.21709	0.0065	0.0059	0.0061
LOC_Os08g31310.1	BGIOSGA026999	hAT family dimerisation domain containing protein	4	0.0131911	0.0308097	0.0140479	0.0521137	0.0143469	0.0686415	0.0145	0.0132	0.014
LOC_Os08g31410.7	BGIOSGA028646	CDS sulfate transporter, putative, expressed	2	0.00133367	0	0.00138935	0			0.0014	0.0013	0.0014
LOC_Os08g31769.1	BGIOSGA028659	CDS expressed protein	3	0.0169149	0.124655	0.0174632	0.14109	0.0163322	0.106552	0.0193	0.0169	0.0179
LOC_Os08g32010.1	BGIOSGA026975	CDS hypothetical protein	2	0.00831151	0	0.00854683	0			0.0091	0.0083	0.0087
LOC_Os08g32290.1	BGIOSGA028672	CDS hypothetical protein	1	0.00286963	0	0.0027128	0	0.00278363	0.245012	0.0027	0.0029	0.0027
LOC_Os08g32380.1	BGIOSGA028677	CDS expressed protein	1	0.00181074	0	0.00190568	0	0.00174752	0.244889	0.0019	0.0018	0.0019
LOC_Os08g34240.1	BGIOSGA028744	CDS CAMK_KIN1/SNF1/Nim1_like.33 - CAMK includes calcium/calmodulin depedent protein kinases, expressed	1	0.00100403	0	0.000830372	0	0.000967096	0.23338	0.0008	0.001	0.0008
LOC_Os08g34650.2	BGIOSGA026904	CDS receptor-like protein kinase precursor, putative, expressed	1	0.000887974	0	0.000900979	0	0.000842574	0.193576	0.001	0.0009	0.0009
LOC_Os08g34710.1	BGIOSGA026902	CDS hypothetical protein	1	0.00435795	0	0.00460323	0	0.00421513	0.244035	0.0045	0.0044	0.0047
LOC_Os08g34960.1	BGIOSGA028769	CDS MYB family transcription factor, putative	4	0.00912317	0.0541196	0.00780326	0.0955861	0.00922324	0.064965	0.0078	0.0091	0.0078
LOC_Os08g34990.1	BGIOSGA028772	CDS late embryogenesis abundant protein, putative	1	0.00427414	0	0.0039705	0	0.00414537	0.231302	0.0038	0.0043	0.0038
LOC_Os08g35010.1	BGIOSGA026887	CDS ARID/BRIGHT DNA-binding domain containing protein	2	0.0029178	0	0.00292556	0	0.00294164	0.06031	0.00297354	0.0029178	0.0029236
LOC_Os08g35190.1	BGIOSGA028779	CDS auxin-repressed protein, putative, expressed	1	0.00322799	0	0.0027882	0	0.00314392	0.261757	0.0026	0.0032	0.0027
LOC_Os08g35300.1	BGIOSGA028782	CDS expressed protein	4	0.00866152	0.0369082	0.00882897	0.0410981	0.00822666	0.161037	0.01	0.0087	0.0092
LOC_Os08g35860.1	BGIOSGA026866	CDS cytokinin dehydrogenase precursor, putative, expressed	10	0.0100482	0.00410409	0.00855996	0.0304641	0.0096505	0.0123755	0.0087	0.0101	0.0086
LOC_Os08g35880.1	BGIOSGA026863	CDS OsFBX294 - F-box domain containing protein, expressed	1	0.000795668	0	0.000815043	0	0.000760013	0.203414	0.0008	0.0008	0.0009
LOC_Os08g36750.1	BGIOSGA028829	CDS NFKB, putative	3	0.00736736	0.125252	0.00725199	0.113218	0.00791543	0.0236297	0.0074	0.0074	0.0073
LOC_Os08g37600.1	BGIOSGA026787	CDS citrate transporter, putative, expressed	1	0.00131731	0	0.00135129	0	0.00125976	0.213895	0.0015	0.0013	0.0014
LOC_Os08g38130.1	BGIOSGA026759	CDS cytokinin-O-glucosyltransferase 1, putative	2	0.00265199	0	0.0023835	0	0.00256784	0.05824	0.0024	0.0027	0.0023
LOC_Os08g38330.1	BGIOSGA026754	CDS OsFBX297 - F-box domain containing protein	1	0.000839588	0	0.000726425	0	0.000807228	0.224677	0.0007	0.0008	0.0007
LOC_Os08g39200.1	BGIOSGA026727	CDS hypothetical protein	1	0.00318823	0	0.00312482	0	0.00307128	0.22252	0.0032	0.0032	0.0032
LOC_Os08g39240.1	BGIOSGA028944	CDS OsWAK76 - OsWAK receptor-like cytoplasmic kinase OsWAK-RLCK, expressed	1	0.000607956	0	0.000620725	0			0.0007	0.0006	0.0006
LOC_Os08g40540.1	BGIOSGA026674	CDS expressed protein	1	0.00511257	0	0.00513929	0	0.00489724	0.213986	0.0055	0.0051	0.0052
LOC_Os08g40640.1	BGIOSGA026667	CDS retrotransposon protein, putative, Ty1-copia subclass	1	0.00156612	0	0.00157583	0	0.0014973	0.20639	0.0017	0.0016	0.0016
LOC_Os08g41080.1	BGIOSGA029019	CDS expressed protein	1	0.00573138	0	0.00493338	0	0.00540902	0.184385	0.005	0.0057	0.0049
LOC_Os08g41090.1	BGIOSGA026644	CDS peroxidase precursor, putative, expressed	3	0.0039837	0.13081	0.00398275	0.13038	0.0038096	0.106232	0.0038	0.004	0.0041
LOC_Os08g41240.1	BGIOSGA026631	CDS MrBTB4 - Bric-a-Brac, Tramtrack, Broad Complex BTB domain with Meprin and TRAF Homology MATH-related domain	1	0.00128921	0	0.0010841	0	0.00124593	0.229556	0.0011	0.0013	0.0011
LOC_Os08g41410.1	BGIOSGA026623	CDS glucan endo-1,3-beta-glucosidase precursor, putative	1	0.000899107	0	0.000795875	0	0.000870285	0.242468	0.0008	0.0009	0.0008
LOC_Os08g41500.1	BGIOSGA029036	CDS ubiquitin-associated protein, putative, expressed	2	0.00248144	0	0.00252026	0	0.00233684	0.0316846	0.0028	0.0025	0.0026
LOC_Os08g41540.1	BGIOSGA026614	CDS ubiquitin carboxyl-terminal hydrolase family protein	3	0.00146859	0.109366	0.00151902	0.132764	0.00139608	0.0810426	0.0015	0.0015	0.0014
LOC_Os08g41650.1	BGIOSGA029038	CDS expressed protein	2	0.00399015	0	0.00331879	0.155892	0.00381477	0.0425117	0.0031	0.004	0.0032
LOC_Os08g41800.1	BGIOSGA029044	CDS regulatory protein, putative, expressed	2	0.00257226	0	0.0021847	0.190693	0.00246772	0.0442773	0.0021	0.0026	0.0021
LOC_Os08g42700.1	BGIOSGA029023	CDS resistance protein, putative, expressed	1	0.000713124	0	0.000742599	0	0.000673442	0.183983	0.0009	0.0007	0.0008
LOC_Os08g42780.1	BGIOSGA029088	CDS hypothetical protein	1	0.00400342	0	0.00357339	0	0.00384751	0.230574	0.0037	0.004	0.0035
LOC_Os08g42880.1	BGIOSGA029093	CDS hypothetical protein	3	0.00770555	0.148722	0.00661224	0.0477589	0.00744355	0.136104	0.0068	0.0077	0.0065
LOC_Os08g42990.1	BGIOSGA026557	CDS expressed protein	2	0.00331984	0	0.0034548	0	0.00335241	0.0597096	0.0035	0.0033	0.0036
LOC_Os08g43040.1	BGIOSGA029104	protein transferase family protein, putative, expressed	1	0.00210791	0	0.00218112	0	0.00201948	0.204878	0.0021	0.0021	0.0023
LOC_Os08g43230.1	BGIOSGA029111	CDS TraB family protein, putative, expressed	2	0.00373382	0	0.0038618	0	0.0037525	0.0649376	0.0039	0.0037	0.0039
LOC_Os08g43950.1	BGIOSGA029155	CDS carrier, putative	2	0.00352582	0	0.0036592	0	0.00356842	0.0525327	0.0037	0.0035	0.0037
LOC_Os08g43980.1	BGIOSGA029158	CDS carrier, putative	3	0.00535966	0.121463	0.00548227	0.134438	0.00569661	0.0208178	0.0059	0.0054	0.0057
LOC_Os08g44160.1	BGIOSGA026512	CDS hypothetical protein	2	0.0024306	0	0.00250404	0	0.00231244	0.0354007	0.00284119	0.0024306	0.00250168
LOC_Os08g44180.1	BGIOSGA029168	CDS expressed protein	2	0.00238704	0	0.002481	0	0.00226992	0.0400003	0.0028	0.0024	0.0026
LOC_Os08g44380.2	BGIOSGA029185	CDS L1P family of ribosomal proteins domain containing protein, expressed	1	0.00200821	0	0.00195977	0	0.00191004	0.171264	0.0023	0.002	0.0021
LOC_Os08g44560.1	BGIOSGA029193	CDS expressed protein	3	0.00222863	0.117802	0.0024081	0	0.00237243	0.0201679	0.0025	0.0022	0.0024
LOC_Os08g44750.1	BGIOSGA029200	CDS auxin-induced protein 5NG4, putative, expressed	2	0.00234023	0	0.00196981	0.217021	0.00234267	0.0694723	0.002	0.0023	0.002
LOC_Os08g45070.1	BGIOSGA029211	CDS hypothetical protein	1	0.00363025	0	0.00343941	0	0.00349162	0.188195	0.00369753	0.00363025	0.0034262
LOC_Os08g45090.1	BGIOSGA026465	CDS hypothetical protein	2	0.00485552	0	0.00494163	0	0.00488331	0.0759343	0.0049	0.0049	0.005
LOC_Os09g01620.1	BGIOSGA030263	CDS RNA pseudouridine synthase, putative, expressed	3	0.00287536	0.141131	0.0029351	0	0.00303406	0.0243841	0.0031	0.0029	0.003
LOC_Os09g01660.1	BGIOSGA030249	CDS hypothetical protein	1	0.00619214	0	0.00655779	0	0.00595953	0.207715	0.0061	0.0062	0.0069
LOC_Os09g02670.1	BGIOSGA030229	CDS hypothetical protein	1	0.00462138	0	0.00504636	0	0.00447012	0.168052	0.0044	0.0046	0.0056
LOC_Os09g02690.1	BGIOSGA030227	CDS expressed protein	2	0.00642113	0	0.00657658	0	0.00647371	0.0600761	0.0067	0.0065	0.0066
LOC_Os09g02790.1	BGIOSGA030218	CDS zinc-binding protein, putative, expressed	1	0.00168932	0	0.00174477	0	0.00161494	0.180062	0.0016	0.0017	0.0018
LOC_Os09g03200.1	BGIOSGA030296	CDS hypothetical protein	2	0.0124105	0	0.0128214	0	0.0125076	0.0806993	0.0129	0.0124	0.0128
LOC_Os09g03310.1	BGIOSGA030212	protein phospholipid-transporting ATPase 2, putative, expressed	2	0.00450021	0	0.00460623	0	0.00430054	0.0324271	0.0043	0.0045	0.0048
LOC_Os09g03490.1	BGIOSGA030300	CDS carboxylic ester hydrolase, putative	2	0.00648421	0	0.00677202	0	0.00615173	0.0300682	0.0063	0.0065	0.0071
LOC_Os09g04020.1	BGIOSGA030204	CDS transposon protein, putative, CACTA, En/Spm sub-class	4	0.0227446	0.171543	0.0225126	0.148429	0.025161	0.0650722	0.0259	0.0228	0.0233
LOC_Os09g06230.1	BGIOSGA030347	CDS serine/threonine-protein kinase 16, putative, expressed	2	0.00242427	0	0.00251103	0	0.00243637	0.0549335	0.0026	0.0024	0.0025
LOC_Os09g08600.1	BGIOSGA030130	GRF zinc finger family protein	1	0.00272447	0	0.00278422	0	0.00256736	0.186325	0.0031	0.0027	0.0029
LOC_Os09g09630.1	BGIOSGA030113	CDS WRKY DNA-binding domain containing protein, expressed	1	0.00143236	0	0.00148546	0	0.00135443	0.153028	0.0013	0.0014	0.0016
LOC_Os09g10200.1	BGIOSGA030102	CDS Skp1 family, dimerisation domain containing protein, expressed	2	0.00513917	0	0.00466597	0.243152	0.00491236	0.0334006	0.0046	0.0051	0.0047
LOC_Os09g11210.1	BGIOSGA030074	CDS THION35 - Plant thionin family protein precursor, putative	1	0.00450254	0	0.00414915	0	0.00431066	0.199439	0.0044	0.0045	0.0042
LOC_Os09g11260.1	BGIOSGA030442	CDS hypothetical protein	1	0.00435609	0	0.00453389	0	0.00411009	0.177191	0.0042	0.0044	0.0048
LOC_Os09g12400.1	BGIOSGA030046	CDS hypothetical protein	6	0.010523	0.0349639	0.0116	0.0126004	0.0105781	0.0382346	0.0113	0.0106	0.0114
LOC_Os09g12780.1	BGIOSGA030475	CDS expressed protein	1	0.00428525	0	0.00364371	0	0.00409823	0.229761	0.00377453	0.00428525	0.00364366
LOC_Os09g13810.1	BGIOSGA030486	CDS expressed protein	2	0.0128176	0	0.0131519	0	0.0122775	0.0318849	0.0121	0.0128	0.0139
LOC_Os09g14660.1	BGIOSGA030013	protein legume lectins beta domain containing protein, putative, expressed	2	0.00402199	0	0.00413166	0	0.00406524	0.0599083	0.0042	0.004	0.0043
LOC_Os09g15450.1	BGIOSGA029987	Hypothetical protein	1	0.00570158	0	0.0058604	0	0.00559767	0.208872	0.0055	0.0057	0.0061
LOC_Os09g15460.1	BGIOSGA030511	Hypothetical protein	1	0.00107054	0	0.000949777	0	0.00103695	0.231214	0.001	0.0011	0.0009
LOC_Os09g15800.1	BGIOSGA029977	CDS tetratricopeptide-like helical, putative	1	0.000574014	0	0.000592156	0	0.000549156	0.195599	0.0007	0.0006	0.0006
LOC_Os09g19210.1	BGIOSGA030584	CDS hypothetical protein	1	0.00427649	0	0.00401882	0	0.00413019	0.235747	0.004	0.0043	0.004
LOC_Os09g19920.1	BGIOSGA030602	CDS metallo-beta-lactamase family protein, putative, expressed	2	0.00245203	0	0.00252566	0			0.0028	0.0025	0.0026
LOC_Os09g20050.1	BGIOSGA030614	CDS hypothetical protein	1	0.0027605	0	0.00282593	0	0.00268203	0.249545	0.0029	0.0028	0.0028
LOC_Os09g20600.1	BGIOSGA030643	CDS hypothetical protein	1	0.0049129	0	0.00428102	0	0.00473075	0.213528	0.0041	0.0049	0.0042
LOC_Os09g21070.1	BGIOSGA030658	CDS hypothetical protein	1	0.00471409	0	0.00464761	0	0.00448927	0.206563	0.0045	0.0047	0.0048
LOC_Os09g21180.1	BGIOSGA029853	CDS homeobox associated leucine zipper, putative, expressed	2	0.00346548	0	0.00308324	0	0.0033444	0.0533137	0.003	0.0035	0.0031
LOC_Os09g22430.1	BGIOSGA030699	CDS hypothetical protein	1	0.00132273	0	0.00128608	0	0.00127097	0.225429	0.0013	0.0013	0.0013
LOC_Os09g23220.1	BGIOSGA029806	CDS glycosyl hydrolases family 16, putative, expressed	2	0.00272421	0	0.00225534	0.192549	0.0027417	0.0709464	0.0023	0.0027	0.0022
LOC_Os09g23500.1	BGIOSGA030723	CDS hypothetical protein	1	0.00749728	0	0.00843521	0	0.00717924	0.246161	0.0088	0.0075	0.0085
LOC_Os09g25030.1	BGIOSGA030763	CDS hypothetical protein	4	0.019176	0.038515	0.0197158	0.0476846	0.0193607	0.0454887	0.0199	0.0193	0.0204
LOC_Os09g26390.1	BGIOSGA029700	CDS AT-rich interaction region, putative, expressed	4	0.00228425	0.0399703	0.0024084	0.0602491	0.00230549	0.0469221	0.0024	0.0023	0.0024
LOC_Os09g27320.1	BGIOSGA030857	CDS ZOS9-13 - C2H2 zinc finger protein, expressed	2	0.0028762	0	0.00255907	0	0.00278447	0.0601351	0.0024	0.0029	0.0025
LOC_Os09g27690.1	BGIOSGA030875	CDS expressed protein	2	0.00522334	0	0.00552916	0	0.00504026	0.060032	0.0054	0.0052	0.0056
LOC_Os09g28540.1	BGIOSGA029633	CDS hypothetical protein	1	0.00347814	0	0.00380338	0	0.00341411	0.24319	0.0037	0.0035	0.0039
LOC_Os09g29170.2	BGIOSGA029615	CDS CAMK_CAMK_like.38 - CAMK includes calcium/calmodulin depedent protein kinases, expressed	2	0.00196256	0	0.00196713	0	0.00197299	0.0640712	0.002	0.002	0.002
LOC_Os09g29350.1	BGIOSGA029608	CDS phototropic-responsive NPH3 family protein, putative	1	0.00298164	0	0.0027079	0	0.00288507	0.232817	0.0028	0.003	0.0027
LOC_Os09g29430.1	BGIOSGA030940	CDS citrate transporter, putative, expressed	4	0.00329602	0.0533856	0.00347535	0.075242	0.00317783	0.0427709	0.0037	0.0033	0.0035
LOC_Os09g29670.1	BGIOSGA030946	CDS white-brown complex homolog protein 11, putative, expressed	1	0.000606724	0	0.000541875	0	0.000581395	0.212017	0.0005	0.0006	0.0005
LOC_Os09g29740.1	BGIOSGA030949	CDS beta-expansin precursor, putative	1	0.00442561	0	0.00393252	0	0.00423015	0.208814	0.0038	0.0044	0.0039
LOC_Os09g30310.1	BGIOSGA030979	CDS core histone H2A/H2B/H3/H4, putative, expressed	2	0.0045319	0	0.00394257	0.239842	0.00446837	0.0523601	0.0041	0.0045	0.0038
LOC_Os09g30510.1	BGIOSGA029561	CDS glucosyl transferase, putative, expressed	3	0.00493937	0.140893	0.00454923	0.0842989	0.00517943	0.0231954	0.0046	0.0049	0.0046
LOC_Os09g32240.1	BGIOSGA029509	CDS OsFBX332 - F-box domain containing protein, expressed	1	0.00191489	0	0.00197096	0	0.00181773	0.187066	0.0018	0.0019	0.0021
LOC_Os09g32280.1	BGIOSGA031026	CDS thaumatin, putative	1	0.00137747	0	0.00124932	0	0.0013311	0.232308	0.0013	0.0014	0.0012
LOC_Os09g32590.1	BGIOSGA031037	CDS hypothetical protein	1	0.002443	0	0.00212464	0	0.00236606	0.245045	0.0021	0.0024	0.0021
LOC_Os09g32600.1	BGIOSGA029489	CDS OsFBX334 - F-box domain containing protein, expressed	4	0.00375581	0.0393536	0.003853	0.0482654	0.00378795	0.0459659	0.0039	0.0038	0.0039
LOC_Os09g32660.1	BGIOSGA029487	CDS expressed protein	3	0.00536251	0.127562	0.00551878	0.14737	0.00563784	0.0204359	0.0058	0.0054	0.0058
LOC_Os09g32750.1	BGIOSGA031045	CDS FHA domain containing protein, putative, expressed	1	0.00117338	0	0.00117135	0	0.00111735	0.197164	0.0011	0.0012	0.0012
LOC_Os09g32890.1	BGIOSGA029475	CDS hypothetical protein	2	0.00603731	0	0.00490044	0.162471	0.0060866	0.0713032	0.0049	0.006	0.0049
LOC_Os09g33640.1	BGIOSGA031075	CDS expressed protein	1	0.00214076	0	0.00217908	0	0.00203534	0.166853	0.0025	0.0021	0.0023
LOC_Os09g33920.1	BGIOSGA031085	CDS expressed protein	2	0.00307558	0	0.00316393	0	0.00309935	0.0593731	0.0032	0.0031	0.0032
LOC_Os09g34050.1	BGIOSGA031092	CDS hypothetical protein	2	0.00941263	0	0.00807348	0.245441	0.00915521	0.0594006	0.0084	0.0094	0.008
LOC_Os09g34290.1	BGIOSGA029430	Eukaryotic translation initiation factor 4 gamma-like	2	0.00270946	0	0.00281709	0	0.00273472	0.0617762	0.0029	0.0027	0.0028
LOC_Os09g35550.1	BGIOSGA031116	CDS hypothetical protein	1	0.00457672	0	0.00479923	0	0.00438096	0.195568	0.0055	0.0046	0.005
LOC_Os09g36170.1	BGIOSGA029387	CDS hypothetical protein	1	0.00700628	0	0.00739767	0	0.00676568	0.225318	0.0072	0.007	0.0072
LOC_Os09g36340.1	BGIOSGA029375	CDS HVA22, putative, expressed	1	0.00236731	0	0.00220587	0	0.00225049	0.210382	0.0022	0.0024	0.0023
LOC_Os09g36720.1	BGIOSGA031167	CDS expressed protein	1	0.00463509	0	0.00467363	0			0.0054	0.0046	0.0049
LOC_Os09g37012.1	BGIOSGA029344	CDS eukaryotic aspartyl protease domain containing protein, expressed	3	0.00258617	0.135816	0.00267073	0	0.00248065	0.116121	0.0029	0.0026	0.0028
LOC_Os09g37640.1	BGIOSGA031216	CDS purine permease, putative	1	0.00133592	0	0.00114794	0	0.00129712	0.255854	0.0012	0.0013	0.0011
LOC_Os09g38050.1	BGIOSGA031232	CDS hypothetical protein	1	0.00233909	0	0.00218528	0	0.00224615	0.217283	0.0022	0.0023	0.0022
LOC_Os09g38080.1	BGIOSGA031234	Hypothetical protein	1	0.00333544	0	0.00353269	0	0.00318214	0.191624	0.0043	0.0033	0.0038
LOC_Os09g38400.1	BGIOSGA031244	CDS prostatic spermine-binding protein precursor, putative, expressed	2	0.00493336	0	0.00572559	0	0.00473502	0.0296739	0.008	0.0049	0.0065
LOC_Os09g38670.2	BGIOSGA031256	CDS thioredoxin, putative, expressed	1	0.00355	0	0.00324366	0	0.00340173	0.21348	0.0032	0.0036	0.0033
LOC_Os10g02830.1	BGIOSGA032371	CDS hypothetical protein	1	0.00538766	0	0.00462847	0	0.00523885	0.256875	0.0044	0.0054	0.0045
LOC_Os10g04940.1	BGIOSGA032308	CDS hypothetical protein	2	0.00466448	0	0.0048374	0	0.00442114	0.0295489	0.0056	0.0047	0.0051
LOC_Os10g05000.1	BGIOSGA032510	CDS OsFBX366 - F-box domain containing protein	2	0.0102119	0	0.0105218	0	0.00981595	0.037141	0.0118	0.0102	0.0109
LOC_Os10g05510.1	BGIOSGA032526	CDS hypothetical protein	2	0.00737875	0	0.00763325	0	0.00708011	0.0357311	0.0075	0.0074	0.0078
LOC_Os10g08510.1	BGIOSGA032248	protein hypothetical protein	5	0.010428	0.0655981	0.0107247	0.0828227			0.0119	0.0105	0.0114
LOC_Os10g08590.1	BGIOSGA032245	CDS hypothetical protein	1	0.00516005	0	0.00540834	0	0.00492708	0.218632	0.0051	0.0052	0.0056
LOC_Os10g09770.1	BGIOSGA032232	CDS hypothetical protein	2	0.00666221	0	0.00652022	0	0.00674379	0.0758569	0.0065	0.0067	0.0065
LOC_Os10g10260.1	BGIOSGA032219	CDS expressed protein	1	0.0015177	0	0.00132114	0	0.00145604	0.222891	0.0013	0.0015	0.0013
LOC_Os10g10570.1	BGIOSGA032630	CDS hypothetical protein	2	0.00753931	0	0.00782841	0	0.00723237	0.0342731	0.0087	0.0076	0.0081
LOC_Os10g10630.1	BGIOSGA032207	CDS plant invertase/pectin methylesterase inhibitor domain containing protein	1	0.00209594	0	0.00190646	0	0.00203974	0.259246	0.0017	0.0021	0.0018
LOC_Os10g11060.1	BGIOSGA032640	CDS ACI13, putative, expressed	1	0.00176629	0	0.00183432	0	0.00167634	0.196831	0.0017	0.0018	0.0019
LOC_Os10g12330.1	BGIOSGA032190	Helicase-like	1	0.0032241	0	0.00331898	0	0.00306094	0.178517	0.004	0.0032	0.0035
LOC_Os10g12400.1	BGIOSGA032189	CDS nodulin, putative, expressed	1	0.00211286	0	0.00220944	0	0.00201982	0.208843	0.0025	0.0021	0.0023
LOC_Os10g13900.1	BGIOSGA032174	Transcription factor PCF8-like	1	0.00382381	0	0.00409202	0	0.00375326	0.229017	0.0039	0.0038	0.0042
LOC_Os10g19140.1	BGIOSGA032722	CDS cytochrome P450 87A3, putative, expressed	4	0.00979185	0.0314485	0.0101244	0.0389918	0.0107652	0.075008	0.0113	0.0098	0.0105
LOC_Os10g21352.1	BGIOSGA031470	CDS chloroplast 30S ribosomal protein S19, putative, expressed	3	0.0185099	0.121094	0.0183622	0.110674	0.0194304	0.0187445	0.0185	0.0185	0.0187
LOC_Os10g21418.1	BGIOSGA038856	CDS NADPH-dependent oxidoreductase, putative	1	0.000749435	0	0.000715231	0	0.000707251	0.185395	0.0008	0.0008	0.0007
LOC_Os10g21620.1	BGIOSGA032078	CDS hypothetical protein	4	0.016504	0.0429242	0.0149306	0.112215	0.0160836	0.0360467	0.0152	0.0165	0.0147
LOC_Os10g21870.1	BGIOSGA032073	CDS hypothetical protein	2	0.00605844	0	0.00612719	0	0.00582173	0.0422449	0.0068	0.0061	0.0063
LOC_Os10g22050.1	BGIOSGA032777	CDS expressed protein	1	0.00323297	0	0.00329629	0	0.00308137	0.152059	0.0037	0.0032	0.0035
LOC_Os10g22720.1	BGIOSGA032798	CDS expressed protein	1	0.00160189	0	0.00157493	0	0.00152313	0.166548	0.0015	0.0016	0.0016
LOC_Os10g22740.1	BGIOSGA032799	CDS hypothetical protein	1	0.00153038	0	0.00154248	0	0.00146401	0.19141	0.0017	0.0015	0.0016
LOC_Os10g24100.1	BGIOSGA032025	CDS hypothetical protein	8	0.0133827	0.014604	0.0141236	0.0298104	0.0147847	0.00983864	0.015	0.0134	0.0146
LOC_Os10g25150.1	BGIOSGA032847	CDS expressed protein	2	0.00783257	0	0.00729795	0.24935	0.00747231	0.0278301	0.0076	0.0078	0.0074
LOC_Os10g27440.1	BGIOSGA031929	CDS hypothetical protein	3	0.0249416	0.14816	0.0261229	0	0.0261272	0.025382	0.0272	0.025	0.0266
LOC_Os10g28020.4	BGIOSGA032913	CDS OsPOP21 - Putative Prolyl Oligopeptidase homologue, expressed	1	0.00876021	0	0.00838638	0	0.00908113	0	0.0085	0.0088	0.0083
LOC_Os10g28520.1	BGIOSGA032933	CDS CAF1 family ribonuclease containing protein	1	0.000624919	0	0.000616186	0	0.000597837	0	0.0006	0.0006	0.0006
LOC_Os10g30450.1	BGIOSGA033025	CDS heavy-metal-associated domain-containing protein, putative, expressed	1	0.00121835	0	0.00102876	0	0.00117425	0.205567	0.0011	0.0012	0.001
LOC_Os10g30850.2	BGIOSGA031820	CDS zinc finger, RING-type, putative, expressed	2	0.00518859	0	0.00459522	0.214399	0.00524645	0.0537968	0.0046	0.0052	0.0046
LOC_Os10g32040.1	BGIOSGA031771	CDS conserved hypothetical protein	1	0.00335011	0	0.00344903	0	0.00319902	0.21416	0.0034	0.0034	0.0035
LOC_Os10g32500.1	BGIOSGA033083	CDS expressed protein	2	0.00389269	0	0.00403927	0	0.00393047	0.0591787	0.0041	0.0039	0.0042
LOC_Os10g32509.1	BGIOSGA031752	CDS expressed protein	2	0.00883523	0	0.00907832	0	0.0089475	0.0742648	0.0091	0.0089	0.009
LOC_Os10g32900.1	BGIOSGA033096	CDS CCT motif family protein, expressed	4	0.00421658	0.040751	0.00383665	0.124737	0.00406042	0.0301977	0.0039	0.0042	0.0038
LOC_Os10g33350.1	BGIOSGA033117	CDS endo-beta-N-acetylglucosaminidase, putative, expressed	6	0.00923297	0.0373717	0.00905547	0.0296036	0.00928599	0.0407267	0.0091	0.0092	0.009
LOC_Os10g33730.2	BGIOSGA031692	protein pentatricopeptide, putative, expressed	1	0.00249368	0	0.00252347	0	0.00235335	0.174454	0.0029	0.0025	0.0026
LOC_Os10g34110.1	BGIOSGA031674	CDS hypothetical protein	4	0.00212884	0.0426635	0.00188146	0.0986001	0.0019739	0.153743	0.0019	0.0021	0.0019
LOC_Os10g34140.1	BGIOSGA033150	CDS conserved hypothetical protein	1	0.00181205	0	0.00189895	0	0.0017196	0.200889	0.0022	0.0018	0.002
LOC_Os10g34500.1	BGIOSGA031658	CDS ZOS10-05 - C2H2 zinc finger protein, expressed	4	0.00641571	0.0461547	0.00596552	0.167852	0.00598017	0.173454	0.006	0.0064	0.0059
LOC_Os10g34820.1	BGIOSGA033177	protein CDT1B - Putative DNA replication initiation protein, expressed	2	0.00331194	0	0.0033495	0	0.00314074	0.0270672	0.0038	0.0033	0.0035
LOC_Os10g35270.1	BGIOSGA031621	CDS conserved hypothetical protein	1	0.00489966	0	0.00419551	0	0.00471271	0.244265	0.0043	0.0049	0.0041
LOC_Os10g35300.2	BGIOSGA031618	CDS dof zinc finger domain containing protein, putative, expressed	1	0.00167179	0	0.00162237	0	0.00162219	0.246239	0.0016	0.0017	0.0016
LOC_Os10g35830.1	BGIOSGA031607	CDS hypothetical protein	3	0.0105245	0.120254	0.0108134	0.136093	0.011129	0.0197664	0.0114	0.0106	0.0112
LOC_Os10g36770.1	BGIOSGA031568	CDS hypothetical protein	1	0.00343094	0	0.00309103	0	0.00333476	0.251918	0.0032	0.0034	0.003
LOC_Os10g36924.1	BGIOSGA031561	CDS aquaporin protein, putative, expressed	3	0.00449706	0	0.00369918	0.0386668	0.00461782	0.026335	0.0036	0.0045	0.0035
LOC_Os10g40450.1	BGIOSGA033420	CDS hypothetical protein	1	0.00293304	0	0.002721	0	0.00280284	0.188719	0.0028	0.0029	0.0028
LOC_Os10g40610.1	BGIOSGA031433	CDS flavin-containing monooxygenase family protein, putative, expressed	1	0.00115929	0	0.00112672	0	0.001111	0.211678	0.0012	0.0012	0.0011
LOC_Os10g40780.1	BGIOSGA031425	CDS CCR4-Not complex component, Not1domain containing protein, expressed	1	0.000183757	0	0.000184729	0	0.000174598	0.193287	0.0002	0.0002	0.0002
LOC_Os10g40934.2	BGIOSGA031417	CDS flavonol synthase/flavanone 3-hydroxylase, putative, expressed	1	0.00121988	0	0.00126666	0	0.00115603	0.184491	0.0015	0.0012	0.0013
LOC_Os10g41030.2	BGIOSGA031412	CDS agenet domain containing protein, putative, expressed	1	0.000214419	0	0.000211576	0	0.000204777	0.199941	0.0002	0.0002	0.0002
LOC_Os10g41070.1	BGIOSGA033436	CDS glycerol-3-phosphate acyltransferase 1, putative	2	0.00197056	0	0.00169657	0	0.00190523	0.0654549	0.0016	0.002	0.0016
LOC_Os10g41170.1	BGIOSGA033439	protein dehydrogenase, putative, expressed	1	0.00237643	0	0.0025194	0	0.00226643	0.220195	0.0024	0.0024	0.0026
LOC_Os10g41224.1	BGIOSGA033442	CDS expressed protein	2	0.0092574	0	0.0100337	0	0.00932485	0.0749528	0.01	0.0093	0.01
LOC_Os10g41740.1	BGIOSGA033467	CDS pentatricopeptide, putative, expressed	1	0.000835936	0	0.000858066	0	0.000798989	0.210743	0.0008	0.0008	0.0009
LOC_Os10g42080.1	BGIOSGA031363	CDS hypothetical protein	1	0.00163279	0	0.00152874	0	0.00156595	0.216241	0.0016	0.0016	0.0015
LOC_Os10g42130.1	BGIOSGA033482	CDS no apical meristem protein, putative, expressed	1	0.00134367	0	0.00117528	0	0.00129166	0.207405	0.0012	0.0013	0.0012
LOC_Os10g42270.1	BGIOSGA031354	CDS expressed protein	1	0.00234566	0	0.00219502	0	0.0022593	0.221849	0.0022	0.0023	0.0022
LOC_Os10g42724.1	BGIOSGA033503	CDS VHS and GAT domain containing protein, expressed	3	0.00335783	0.120915	0.00346515	0.142322	0.00320359	0.0960609	0.0034	0.0034	0.0033
LOC_Os10g42770.1	BGIOSGA031330	CDS a_IG002N01.7, putative	1	0.00116705	0	0.0010041	0	0.0011327	0.256128	0.0011	0.0012	0.001
LOC_Os10g42800.1	BGIOSGA031327	CDS AMP-binding enzyme, putative	2	0.0019937	0	0.00201891	0	0.00201211	0.0647523	0.002	0.002	0.002
LOC_Os11g01990.1	BGIOSGA034636	CDS expressed protein	1	0.00328886	0	0.00375664	0	0.00316246	0.255609	0.0037	0.0033	0.0038
LOC_Os11g02010.1	BGIOSGA034634	Hypothetical protein	1	0.00141423	0	0.00144274	0	0.00136882	0.245167	0.0015	0.0014	0.0014
LOC_Os11g02464.1	BGIOSGA034617	CDS vacuolar-sorting receptor precursor, putative, expressed	1	0.000680772	0	0.000706928	0	0.00064635	0.17562	0.0008	0.0007	0.0007
LOC_Os11g02760.1	BGIOSGA034697	CDS histidine triad family protein, putative	1	0.00282363	0	0.00291786	0	0.00267854	0.178995	0.0034	0.0028	0.0031
LOC_Os11g03220.1	BGIOSGA034586	protein RNA binding protein, putative	1	0.00415381	0	0.00411828	0	0.0040483	0.194831	0.0038	0.0042	0.0043
LOC_Os11g03310.1	BGIOSGA034714	CDS no apical meristem protein, putative, expressed	2	0.00295954	0	0.0029219	0	0.00298753	0.049652	0.003	0.003	0.0031
LOC_Os11g03900.1	BGIOSGA034563	CDS glucosamine--fructose-6-phosphate aminotransferase 1, putative, expressed	1	0.000645812	0	0.000670011	0	0.000615	0.197777	0.0006	0.0006	0.0007
LOC_Os11g04281.1	BGIOSGA034751	CDS zinc finger, C3HC4 type domain containing protein	3	0.00610689	0.13647	0.00615924	0.14007	0.00644131	0.0232377	0.0063	0.0061	0.0063
LOC_Os11g04520.1	BGIOSGA034764	protein PP2A regulatory subunit TAP46, putative, expressed	1	0.00172711	0	0.00180789	0	0.00164355	0.190617	0.0021	0.0017	0.0019
LOC_Os11g04550.1	BGIOSGA034524	CDS sulfotransferase domain containing protein, expressed	2	0.00256428	0	0.00248736	0			0.0027	0.0026	0.0026
LOC_Os11g04560.1	BGIOSGA034766	CDS calmodulin-like protein 1, putative, expressed	4	0.00924571	0.0493811	0.00819001	0.116709			0.0081	0.0093	0.008
LOC_Os11g04650.1	BGIOSGA034773	CDS conserved hypothetical protein	1	0.00396872	0	0.00370315	0	0.0038398	0.242527	0.0037	0.004	0.0037
LOC_Os11g04810.1	BGIOSGA034783	CDS hypothetical protein	3	0.0104525	0.143263	0.0106242	0	0.0109496	0.0236475	0.0111	0.0105	0.011
LOC_Os11g05410.2	BGIOSGA034810	CDS Ser/Thr protein phosphatase family protein, putative, expressed	3	0.0070717	0	0.00654113	0.102551	0.00737202	0.0264611	0.0066	0.0071	0.0065
LOC_Os11g05450.1	BGIOSGA034813	CDS hypothetical protein	2	0.00631477	0	0.00586199	0	0.00609436	0.0506647	0.0059	0.0063	0.0058
LOC_Os11g07540.1	BGIOSGA034911	CDS hypothetical protein	1	0.00163362	0	0.00136023	0	0.0015931	0.246911	0.0014	0.0016	0.0013
LOC_Os11g07740.1	BGIOSGA034918	CDS dirigent, putative	4	0.0130489	0.0423515	0.0129355	0.0377714	0.0125903	0.031952	0.0138	0.0131	0.0131
LOC_Os11g08265.1	BGIOSGA034949	CDS hypothetical protein	2	0.0114346	0	0.0128923	0			0.0131	0.0115	0.0134
LOC_Os11g10920.1	BGIOSGA034287	CDS carboxyl-terminal proteinase, putative, expressed	1	0.00117216	0	0.00121299	0	0.00111313	0.183125	0.0014	0.0012	0.0013
LOC_Os11g11110.1	BGIOSGA034278	CDS expressed protein	1	0.00347586	0	0.00364023	0	0.0033176	0.199865	0.0034	0.0035	0.0038
LOC_Os11g12560.1	BGIOSGA034247	CDS receptor-like protein kinase HAIKU2 precursor, putative	2	0.00214186	0	0.00194687	0	0.00204178	0.0455823	0.002	0.0021	0.002
LOC_Os11g13880.1	BGIOSGA035063	protein expressed protein	2	0.00638415	0	0.00700459	0	0.0061386	0.0482431	0.0067	0.0064	0.0072
LOC_Os11g14250.1	BGIOSGA035073	CDS hypothetical protein	2	0.0063579	0	0.00571084	0	0.00612951	0.0527075	0.0056	0.0064	0.0056
LOC_Os11g14280.1	BGIOSGA035075	hAT family dimerisation domain containing protein	1	0.00163527	0	0.00166585	0	0.00155717	0.188302	0.0016	0.0016	0.0017
LOC_Os11g14950.1	BGIOSGA034193	CDS ACT domain containing protein, expressed	1	0.000942878	0	0.000974234	0	0.000899938	0.221189	0.0009	0.0009	0.001
LOC_Os11g16990.1	BGIOSGA034165	CDS hypothetical protein	1	0.00184034	0	0.00158738	0	0.0017749	0.229046	0.0016	0.0018	0.0016
LOC_Os11g17560.1	BGIOSGA034154	CDS hypothetical protein	1	0.00243144	0	0.00213658	0	0.0023528	0.236679	0.0022	0.0024	0.0021
LOC_Os11g17790.1	BGIOSGA035121	CDS inhibitor I family protein, putative	2	0.0135946	0	0.0116921	0.240404	0.0131692	0.0553653	0.0113	0.0136	0.0115
LOC_Os11g18980.1	BGIOSGA035146	CDS conserved hypothetical protein	2	0.00517055	0	0.00526052	0	0.00491801	0.0302421	0.0062	0.0052	0.0056
LOC_Os11g19460.1	BGIOSGA035165	CDS haloacid dehalogenase-like hydrolase family protein, putative, expressed	1	0.00185864	0	0.00197415	0	0.00177383	0.18503	0.0023	0.0019	0.0021
LOC_Os11g19700.1	BGIOSGA035168	protein cycloeucalenol cycloisomerase, putative, expressed	4	0.00772635	0.0397071	0.008254	0.0649105	0.00838248	0.0806951	0.0086	0.0078	0.0085
LOC_Os11g19780.1	BGIOSGA034110	CDS O-methyltransferase ZRP4, putative	2	0.00859302	0	0.00893405	0	0.00865292	0.0505054	0.0091	0.0086	0.0089
LOC_Os11g22250.1	BGIOSGA040576	CDS hypothetical protein	5	0.00960918	0.0648926	0.0110986	0.0332643	0.00990041	0.0871877	0.0109	0.0096	0.0111
LOC_Os11g24130.1	BGIOSGA035191	CDS zinc-binding protein, putative	2	0.0112803	0	0.0100234	0.259825	0.0108696	0.0507682	0.0101	0.0113	0.0099
LOC_Os11g24300.1	BGIOSGA035195	CDS exostosin, putative	3	0.0117546	0.138216	0.0120371	0	0.0113295	0.121226	0.0132	0.0118	0.0124
LOC_Os11g24310.1	BGIOSGA035196	CDS hypothetical protein	2	0.0131057	0	0.0136255	0	0.0132212	0.0578169	0.0134	0.0131	0.0135
LOC_Os11g24690.1	BGIOSGA034067	CDS ankyrin repeat domain containing protein	3	0.00579626	0.146735	0.00572021	0.137099	0.00556602	0.130329	0.0057	0.0058	0.0057
LOC_Os11g24850.1	BGIOSGA034058	CDS ankyrin repeat domain containing protein	1	0.00194478	0	0.00197112	0	0.00186573	0.228545	0.0019	0.002	0.002
LOC_Os11g24980.1	BGIOSGA038129	CDS hypothetical protein	1	0.00357417	0	0.0036809	0	0.00340848	0.195716	0.0039	0.0036	0.0037
LOC_Os11g26720.1	BGIOSGA034056	protein conserved hypothetical protein	2	0.00459984	0	0.00480842	0	0.00446383	0.0628473	0.0048	0.0046	0.0049
LOC_Os11g27010.1	BGIOSGA035216	CDS hypothetical protein	8	0.0329879	0.0195584	0.0348849	0.0063731			0.0352	0.033	0.0343
LOC_Os11g27370.1	BGIOSGA035228	CDS UDP-glucoronosyl and UDP-glucosyl transferase domain containing protein, expressed	5	0.00849533	0.0987699	0.00755596	0.16684	0.0087361	0.0203529	0.0076	0.0085	0.0075
LOC_Os11g27620.1	BGIOSGA035233	CDS dirigent, putative	2	0.00665464	0	0.00606126	0	0.00641076	0.0428818	0.0059	0.0067	0.0062
LOC_Os11g28080.1	BGIOSGA035239	CDS hypothetical protein	2	0.00984276	0	0.00906693	0.259893	0.00941285	0.0349278	0.0096	0.0099	0.009
LOC_Os11g29210.1	BGIOSGA033993	CDS resistance-gene-interacting protein, putative, expressed	1	0.00268542	0	0.0028044	0	0.00258798	0.217479	0.0026	0.0027	0.0029
LOC_Os11g29700.2	BGIOSGA033982	CDS expressed protein	1	0.00241041	0	0.00245261	0	0.00228756	0.170094	0.0023	0.0024	0.0026
LOC_Os11g31260.1	BGIOSGA035325	CDS conserved hypothetical protein	2	0.00730722	0	0.00764366	0	0.0069623	0.0358083	0.0085	0.0073	0.0079
LOC_Os11g31690.2	BGIOSGA033913	CDS expressed protein	4	0.00456413	0.0324277	0.00459296	0.0343922	0.00417148	0.101843	0.0044	0.0046	0.0046
LOC_Os11g32360.1	BGIOSGA033891	CDS expressed protein	1	0.000843742	0	0.000865056	0	0.000799854	0.188544	0.0008	0.0008	0.0009
LOC_Os11g32930.1	BGIOSGA035380	CDS hypothetical protein	1	0.00196364	0	0.00192945	0	0.0018861	0.230242	0.0019	0.002	0.002
LOC_Os11g34340.1	BGIOSGA033836	protein hypothetical protein	2	0.0120498	0	0.0128694	0	0.0115938	0.0366476	0.0149	0.0121	0.0136
LOC_Os11g34860.1	BGIOSGA035426	CDS palmitoyltransferase TIP1, putative, expressed	3	0.00239188	0.131254	0.00262239	0	0.00251152	0.0210923	0.0026	0.0024	0.0026
LOC_Os11g34950.1	BGIOSGA033820	CDS expressed protein	1	0.00158027	0	0.00163745	0	0.00150933	0.1868	0.0019	0.0016	0.0017
LOC_Os11g35120.1	BGIOSGA033812	CDS OsWAK116 - OsWAK receptor-like cytoplasmic kinase OsWAK-RLCK	1	0.00109019	0	0.00112141	0	0.00103463	0.173005	0.001	0.0011	0.0012
LOC_Os11g35870.1	BGIOSGA033788	CDS RWD domain containing protein, expressed	2	0.00232099	0	0.00240318	0	0.00234439	0.0568514	0.0025	0.0023	0.0024
LOC_Os11g36130.1	BGIOSGA033782	CDS hypothetical protein	2	0.00894635	0	0.0093901	0	0.00899794	0.0461823	0.0098	0.009	0.0094
LOC_Os11g36240.1	BGIOSGA035469	CDS pectinesterase, putative	1	0.00119207	0	0.00109406	0	0.00114312	0.213161	0.0011	0.0012	0.0011
LOC_Os11g37110.1	BGIOSGA033755	CDS conserved hypothetical protein	1	0.00414249	0	0.00402598	0	0.00401221	0.242028	0.004	0.0041	0.004
LOC_Os11g37370.1	BGIOSGA035515	CDS hypothetical protein	1	0.00343871	0	0.0036841	0	0.00328353	0.21657	0.0036	0.0034	0.0037
LOC_Os11g37380.1	BGIOSGA035517	CDS hypothetical protein	1	0.00411346	0	0.00415225	0	0.00391903	0.209418	0.0039	0.0041	0.0043
LOC_Os11g37980.1	BGIOSGA035561	CDS GAUT2/LGT2, putative, expressed	3	0.00236909	0.120762	0.00246394	0.146387	0.00224959	0.0917439	0.0028	0.0024	0.0026
LOC_Os11g39060.1	BGIOSGA035524	CDS hypothetical protein	1	0.00322212	0	0.00293671	0	0.00311735	0.199154	0.003	0.0032	0.003
LOC_Os11g39780.1	BGIOSGA040191	CDS expressed protein	1	0.00239816	0	0.00217124	0	0.00227474	0.165359	0.0022	0.0024	0.0022
LOC_Os11g41620.1	BGIOSGA035595	CDS transposon protein, putative, Mutator sub-class, expressed	2	0.00123749	0	0.00126638	0	0.00117233	0.0284595	0.0012	0.0012	0.0013
LOC_Os11g41640.1	BGIOSGA035596	CDS helix-loop-helix DNA-binding domain containing protein	2	0.00343983	0	0.0035024	0	0.00327941	0.0290881	0.0032	0.0034	0.0037
LOC_Os11g41910.1	BGIOSGA035600	CDS GTP-binding protein, putative, expressed	1	0.00128083	0	0.00127214	0	0.00121541	0.201785	0.0012	0.0013	0.0013
LOC_Os11g42010.1	BGIOSGA033651	CDS NBS-LRR type disease resistance protein, putative	1	0.00196286	0	0.0020457	0	0.00185423	0.173731	0.0024	0.002	0.0022
LOC_Os11g43700.1	BGIOSGA033598	CDS RGH1A, putative, expressed	3	0.00132938	0.120866	0.00138384	0.14844	0.00125615	0.0884345	0.0016	0.0013	0.0015
LOC_Os11g43840.1	BGIOSGA033593	CDS conserved hypothetical protein	1	0.00601079	0	0.00621031	0	0.00572504	0.175174	0.0071	0.006	0.0064
LOC_Os11g44330.1	BGIOSGA035671	CDS expressed protein	4	0.00566061	0.0317669	0.00576139	0.0374192	0.00518832	0.103744	0.0055	0.0057	0.0054
LOC_Os11g45170.1	BGIOSGA035700	CDS hypothetical protein	1	0.00403382	0	0.00427372	0	0.003876	0.215306	0.0041	0.004	0.0044
LOC_Os11g45210.1	BGIOSGA035695	CDS hypothetical protein	1	0.00281332	0	0.00290063	0	0.00270264	0.222339	0.0028	0.0028	0.003
LOC_Os11g45850.1	BGIOSGA033569	CDS OsWRKY81 - Superfamily of TFs having WRKY and zinc finger domains, expressed	1	0.00165162	0	0.00160529	0	0.00158429	0.183421	0.0015	0.0017	0.0017
LOC_Os11g47570.1	BGIOSGA035721	CDS glycosyl hydrolase, putative, expressed	1	0.00159141	0	0.00132298	0	0.00152048	0.213082	0.0013	0.0016	0.0013
LOC_Os11g47860.1	BGIOSGA033516	CDS hypothetical protein	2	0.00590538	0	0.00539926	0	0.00593147	0.0741212	0.0054	0.0059	0.0054
LOC_Os12g01160.1	BGIOSGA036833	CDS dehydrogenase, putative	1	0.0012178	0	0.00123468	0	0.00116769	0.221305	0.0014	0.0012	0.0013
LOC_Os12g01710.1	BGIOSGA036786	CDS hypothetical protein	2	0.00206346	0	0.0021081	0	0.00196058	0.0356016	0.0024	0.0021	0.0022
LOC_Os12g01830.1	BGIOSGA036865	CDS staphylococcal nuclease homologue, putative, expressed	2	0.00367722	0	0.00376569	0	0.00370569	0.0540311	0.0038	0.0037	0.0037
LOC_Os12g02400.1	BGIOSGA036760	CDS WRKY DNA-binding domain containing protein	5	0.00640766	0.0777533	0.00672988	0.0170163	0.00613511	0.0496843	0.0061	0.0064	0.0072
LOC_Os12g02520.1	BGIOSGA036753	CDS OsMan09 - Endo-Beta-Mannanase, expressed	1	0.0011573	0	0.00120711	0	0.00110262	0.186335	0.0011	0.0012	0.0013
LOC_Os12g02810.1	BGIOSGA036737	CDS protein kinase domain containing protein, expressed	2	0.00212308	0	0.00219537	0	0.00201947	0.0395829	0.0025	0.0021	0.0023
LOC_Os12g02930.1	BGIOSGA036725	CDS hypothetical protein	2	0.00592779	0	0.00507622	0.17552	0.00602961	0.057362	0.0051	0.0059	0.0051
LOC_Os12g03200.1	BGIOSGA036714	CDS MATE efflux family protein, putative, expressed	1	0.00142608	0	0.00145026	0	0.00136177	0.211598	0.0014	0.0014	0.0015
LOC_Os12g03720.1	BGIOSGA036685	CDS glucosamine--fructose-6-phosphate aminotransferase 1, putative, expressed	1	0.000643577	0	0.000667367	0	0.000611936	0.198451	0.0006	0.0006	0.0007
LOC_Os12g03830.1	BGIOSGA036677	CDS major facilitator superfamily antiporter, putative	8	0.00859173	0.0220163	0.00932938	0.0106026	0.00884741	0.0328564	0.0089962	0.00859173	0.00900299
LOC_Os12g03870.1	BGIOSGA036675	CDS major facilitator superfamily antiporter, putative	1	0.000953587	0	0.000976362	0	0.00090828	0.21007	0.0011	0.001	0.001
LOC_Os12g03899.3	BGIOSGA036673	CDS major facilitator superfamily antiporter, putative, expressed	2	0.00180377	0	0.00186444	0	0.00181085	0.0568384	0.0019	0.0018	0.0019
LOC_Os12g04424.2	BGIOSGA036962	CDS strictosidine synthase, putative, expressed	4	0.00474842	0.0421274	0.00507588	0.0684281	0.00520782	0.0898463	0.0052	0.0048	0.0051
LOC_Os12g04580.1	BGIOSGA036971	CDS EF hand family protein, putative	1	0.0041459	0	0.00450307	0	0.00396004	0.171292	0.0041	0.0042	0.0048
LOC_Os12g04710.1	BGIOSGA036652	CDS hypothetical protein	1	0.00405983	0	0.00471015	0	0.00393167	0.247118	0.0048	0.0041	0.0048
LOC_Os12g04934.1	BGIOSGA036647	CDS GIY-YIG catalytic domain containing protein, putative, expressed	1	0.00269921	0	0.00275402	0	0.0025828	0.211078	0.003	0.0027	0.0028
LOC_Os12g05170.1	BGIOSGA036638	CDS expressed protein	1	0.00388109	0	0.00363696	0	0.00371529	0.203085	0.0036	0.0039	0.0037
LOC_Os12g06050.1	BGIOSGA036600	CDS MATE, putative	1	0.00381202	0	0.0034845	0	0.0036773	0.222649	0.0034	0.0038	0.0034
LOC_Os12g06760.1	BGIOSGA037046	CDS DEFL17 - Defensin and Defensin-like DEFL family	1	0.00504195	0	0.00529865	0	0.00484035	0.185959	0.006	0.005	0.0055
LOC_Os12g06990.1	BGIOSGA038202	CDS hypothetical protein	5	0.0208905	0.0189922	0.0198201	0.0823173	0.0214388	0.0276834	0.0195	0.0209	0.0192
LOC_Os12g07560.1	BGIOSGA036543	CDS expressed protein	2	0.00505917	0	0.00478191	0	0.00488739	0.0529649	0.0049	0.0051	0.0047
LOC_Os12g07600.1	BGIOSGA037084	CDS hypothetical protein	5	0.0226808	0.0148194	0.0248907	0.03081	0.0233022	0.0225181	0.0258	0.0227	0.0249
LOC_Os12g07610.1	BGIOSGA036541	CDS MYB family transcription factor, putative	2	0.00224415	0	0.00229622	0	0.00213163	0.0291083	0.0027	0.0023	0.0024
LOC_Os12g08860.1	BGIOSGA036498	CDS hypothetical protein	3	0.0207906	0	0.0222461	0	0.0203919	0.16327	0.0239	0.0208	0.0225
LOC_Os12g12360.1	BGIOSGA036436	CDS transposon protein, putative, Mutator sub-class, expressed	6	0.00553252	0.0325244	0.00631555	0.0165131	0.00584522	0.0570556	0.006	0.0055	0.0061
LOC_Os12g13540.1	BGIOSGA037203	CDS hypothetical protein	2	0.0103802	0	0.0115257	0	0.0100925	0.0630984	0.0121	0.0104	0.0116
LOC_Os12g13610.1	BGIOSGA037205	CDS CHIT9 - Chitinase family protein precursor, putative, expressed	1	0.00296575	0	0.00303306	0	0.00286671	0.243012	0.0031	0.003	0.0031
LOC_Os12g14110.1	BGIOSGA036394	protein expressed protein	1	0.00259356	0	0.00272898	0	0.00247317	0.190889	0.0024	0.0026	0.003
LOC_Os12g18490.1	BGIOSGA036366	CDS hypothetical protein	2	0.00995051	0	0.010361	0	0.00995176	0.0673612	0.0105	0.01	0.0106
LOC_Os12g18520.1	BGIOSGA037239	CDS hypothetical protein	1	0.00430877	0	0.00385432	0	0.0041591	0.233847	0.0039	0.0043	0.0038
LOC_Os12g19320.1	BGIOSGA037255	CDS hypothetical protein	5	0.0180451	0.0158895	0.0195761	0.026925	0.0174731	0.0843746	0.0218	0.0181	0.02
LOC_Os12g23950.1	BGIOSGA037314	CDS cyclin-dependent kinase G-2, putative	1	0.00122469	0	0.00109672	0	0.00117315	0.22494	0.0011	0.0012	0.0011
LOC_Os12g27820.1	BGIOSGA036230	CDS hypothetical protein	4	0.0173009	0.0391404	0.0176047	0.0451681	0.0174495	0.0466915	0.018	0.0174	0.0178
LOC_Os12g28560.1	BGIOSGA040202	CDS transposon protein, putative, CACTA, En/Spm sub-class	1	0.00336114	0	0.0034923	0	0.00319127	0.200109	0.0039	0.0034	0.0036
LOC_Os12g28870.1	BGIOSGA037374	CDS hypothetical protein	6	0.0107299	0.0513767	0.00975106	0.0991429	0.010826	0.0577013	0.0097	0.0107	0.0097
LOC_Os12g29660.1	BGIOSGA036195	CDS DEAD-box ATP-dependent RNA helicase, putative, expressed	5	0.00271122	0.0846848	0.00279782	0.0157784	0.00257152	0.050532	0.0026	0.0027	0.0029
LOC_Os12g30510.1	BGIOSGA036178	CDS DNA-directed RNA polymerase III subunit RPC9, putative, expressed	1	0.00308487	0	0.00315971	0	0.00293056	0.185071	0.0035	0.0031	0.0033
LOC_Os12g32050.1	BGIOSGA037445	CDS hypothetical protein	2	0.00389882	0	0.00338592	0.237107	0.00374682	0.0484775	0.0034	0.0039	0.0034
LOC_Os12g32190.1	BGIOSGA036129	protein expressed protein	2	0.00353691	0	0.00330616	0	0.00355685	0.0693379	0.0033	0.0035	0.0033
LOC_Os12g32400.1	BGIOSGA037460	CDS helix-loop-helix DNA-binding domain containing protein	2	0.00422647	0	0.00439962	0	0.00401506	0.0247855	0.0052	0.0042	0.0046
LOC_Os12g32620.1	BGIOSGA037466	CDS OsWLIM1 - LIM domain protein, putative actin-binding protein and transcription factor, expressed	3	0.00733231	0.106203	0.00733347	0.105165	0.00696293	0.0770746	0.0072	0.0073	0.007
LOC_Os12g37650.1	BGIOSGA037602	CDS DUF538 domain containing protein, putative, expressed	1	0.00218249	0	0.00178651	0	0.00210687	0.214169	0.0019	0.0022	0.0018
LOC_Os12g37830.1	BGIOSGA037607	hAT family dimerisation domain containing protein	1	0.000525492	0	0.00051992	0	0.000495911	0.161433	0.0006	0.0005	0.0005
LOC_Os12g38460.1	BGIOSGA035971	CDS RNA recognition motif family protein	2	0.000776224	0	0.000800105	0	0.000739668	0.0412832	0.000863759	0.000776224	0.000799881
LOC_Os12g39410.1	BGIOSGA035929	CDS hypothetical protein	1	0.00671251	0	0.00695648	0	0.00651242	0.2058	0.0069	0.0067	0.007
LOC_Os12g39770.1	BGIOSGA037050	CDS conserved hypothetical protein	5	0.00984229	0.0211396	0.0111053	0	0.00957901	0.0173682	0.0117718	0.00984229	0.0110554
LOC_Os12g40840.3	BGIOSGA035891	protein expressed protein	1	0.00297044	0	0.00258327	0	0.00290626	0.253396	0.0027	0.003	0.0025
LOC_Os12g40860.1	BGIOSGA037739	CDS Leucine Rich Repeat family protein, expressed	1	0.00106983	0	0.00109076	0	0.00101798	0.196602	0.0012	0.0011	0.0011
LOC_Os12g40920.1	BGIOSGA037742	CDS bZIP transcription factor domain containing protein, expressed	2	0.00296268	0	0.00309875	0	0.00300288	0.0629992	0.0032	0.003	0.0031
LOC_Os12g41090.1	BGIOSGA035884	CDS CAMK_KIN1/SNF1/Nim1_like.38 - CAMK includes calcium/calmodulin depedent protein kinases, expressed	1	0.00100449	0	0.000856358	0	0.000973379	0.239382	0.0009	0.001	0.0008
LOC_Os12g41300.1	BGIOSGA035874	CDS OsFBX462 - F-box domain containing protein	3	0.0025436	0	0.00229233	0.088218	0.0024505	0.148254	0.0023	0.0026	0.0023
LOC_Os12g41320.1	BGIOSGA035873	CDS hypothetical protein	6	0.0189204	0.0398307	0.0175283	0.0947136			0.0178	0.019	0.0176
LOC_Os12g42950.1	BGIOSGA037832	CDS hypothetical protein	2	0.0029016	0	0.00252299	0.24495	0.00292814	0.0685538	0.0025251	0.0029016	0.00251841
LOC_Os12g43100.1	BGIOSGA035796	CDS deoxyhypusine hydroxylase, putative, expressed	2	0.00294932	0	0.00315416	0	0.00297442	0.065737	0.0032	0.003	0.0032
LOC_Os12g43140.1	BGIOSGA037838	CDS late embryogenesis abundant protein D-34, putative, expressed	1	0.0029676	0	0.00258475	0	0.0028897	0.244154	0.0023	0.003	0.0025
LOC_Os12g43770.1	BGIOSGA037860	CDS OsFBX465 - F-box domain containing protein	3	0.0028376	0.127323	0.00281945	0.122682	0.00270584	0.102009	0.0027	0.0029	0.0029
Os01t0100800-01	BGIOSGA002575	Protein of unknown function DUF1664 family protein	1	0.00124694	0	0.00126547	0	0.00118911	0.211661	0.0014	0.0013	0.0013
Os01t0104800-01	BGIOSGA002598	Sas10/Utp3 family protein	2	0.0013624	0	0.00141213	0	0.00138021	0.0484666	0.0014	0.0014	0.0014
Os01t0105700-01	BGIOSGA002600	Basic helix-loop-helix dimerisation region bHLH domain containing protein	2	0.00228098	0	0.00239046	0	0.00231048	0.063895	0.0024	0.0023	0.0025
Os01t0106300-01	BGIOSGA002552	Similar to Isoflavone reductase homolog IRL (EC 1.3.1.-)	1	0.00141004	0	0.00121572	0	0.00135135	0.223332	0.0012	0.0014	0.0012
Os01t0106500-01	BGIOSGA002550	Conserved hypothetical protein	1	0.0020086	0	0.00200716	0	0.00191739	0.186026	0.0019	0.002	0.0021
Os01t0110100-01	BGIOSGA002626	Phosphate homeostasis., Phosphate transporter	3	0.00163044	0.123527	0.00153777	0.0837355	0.00155263	0.0972417	0.0015	0.0016	0.0016
Os01t0119500-01	BGIOSGA038091	Protein of unknown function DUF1618 domain containing protein	3	0.0028298	0.131439	0.00272932	0.106206	0.00270446	0.108922	0.0027	0.0028	0.0027
Os01t0124401-01	BGIOSGA002480	Similar to Bowman-Birk type bran trypsin inhibitor	1	0.0017498	0	0.00151315	0	0.00168501	0.20054	0.0015	0.0018	0.0015
Os01t0128000-01	BGIOSGA002469	Myb transcription factor domain containing protein	2	0.00248808	0	0.00221225	0.23719	0.0025102	0.0575669	0.0022	0.0025	0.0022
Os01t0132700-01	BGIOSGA002452	Surfeit locus 5 family protein	2	0.00599925	0	0.00605862	0	0.00574805	0.0448561	0.0066	0.006	0.0062
Os01t0132800-01	BGIOSGA002450	Peptidyl-tRNA hydrolase family protein	1	0.00173412	0	0.00175896	0	0.0016603	0.223627	0.0019	0.0017	0.0018
Os01t0138500-01	BGIOSGA002734	Protein of unknown function DUF789 family protein	1	0.00130883	0	0.00131214	0	0.00125193	0.204223	0.0014	0.0013	0.0014
Os01t0139000-00	BGIOSGA002736	Reticulon family protein	1	0.00208838	0	0.00207135	0	0.00198356	0.209476	0.0022	0.0021	0.0021
Os01t0139700-01	BGIOSGA002430	Conserved hypothetical protein	1	0.00452159	0	0.00440057	0	0.00436648	0.233553	0.0044	0.0045	0.0045
Os01t0142200-01	BGIOSGA002755	Kinase binding protein CGI-121 domain containing protein	1	0.00260552	0	0.00266432	0			0.0029	0.0026	0.0027
Os01t0152800-01	BGIOSGA002807	Protein kinase, core domain containing protein	1	0.000419671	0	0.000436916	0	0.000397341	0.201474	0.0004	0.0004	0.0005
Os01t0154500-01	BGIOSGA002815	Protein of unknown function DUF674 domain containing protein	3	0.00547202	0.121376	0.00558044	0.134835	0.00522356	0.0970462	0.0055	0.0055	0.0054
Os01t0157600-01	BGIOSGA002826	Ankyrin repeat containing protein	2	0.00310421	0	0.00267662	0.222508	0.00299567	0.0482379	0.0027	0.0031	0.0027
Os01t0157800-01	BGIOSGA002357	Heat shock protein DnaJ, N-terminal domain containing protein	2	0.0115096	0	0.0116228	0	0.0116406	0.0578022	0.0118	0.0115	0.0115
Os01t0167400-01	BGIOSGA002853	Similar to Protein synthesis inhibitor II (EC 3.2.2.22) (Ribosome-inactivating protein II) (rRNA N-glycosidase)	2	0.00336169	0	0.00278477	0.197658	0.00339704	0.0737883	0.0028	0.0034	0.0028
Os01t0172800-01	BGIOSGA002867	Embryo-specific 3 family protein	1	0.00240269	0	0.00201316	0			0.0019	0.0024	0.002
Os01t0174600-01	BGIOSGA002287	Zinc finger, CCCH-type domain containing protein	1	0.00160915	0	0.00138375	0	0.00155322	0.229701	0.0014	0.0016	0.0014
Os01t0178200-00	BGIOSGA002884	Similar to integral membrane family protein	3	0.00632014	0	0.00676644	0	0.00659456	0.0258121	0.0069	0.0063	0.0069
Os01t0179800-01	BGIOSGA002257	TMS membrane protein/tumour differentially expressed protein family protein	1	0.00104312	0	0.000926078	0	0.00100008	0.207552	0.0009	0.001	0.0009
Os01t0180700-01	BGIOSGA002251	Hypothetical conserved gene	5	0.00414607	0.0805574	0.00439441	0.0195765	0.00403295	0.0629445	0.0042	0.0042	0.0042
Os01t0182500-00	BGIOSGA002896	Hypothetical conserved gene	2	0.00430887	0	0.00448724	0	0.00412859	0.0388688	0.0052	0.0043	0.0047
Os01t0183000-01	BGIOSGA002898	Similar to GmCK3p (EC 2.7.1.32) (Fragment)	1	0.00118527	0	0.00115374	0	0.00113373	0.195742	0.0011	0.0012	0.0012
Os01t0185500-00	BGIOSGA002912	Protein of unknown function DUF1637 domain containing protein	2	0.0036137	0	0.00380363	0	0.00347286	0.0470876	0.0042	0.0036	0.0039
Os01t0187500-01	BGIOSGA002923	Similar to Zfwd3 protein (Fragment)	3	0.0050607	0.131455	0.00520211	0	0.00485712	0.111383	0.0058	0.0051	0.0054
Os01t0189800-01	BGIOSGA002225	Protein of unknown function DUF1618 domain containing protein	2	0.00178884	0	0.00172613	0			0.0019	0.0018	0.0018
Os01t0191000-00	BGIOSGA002222	Conserved hypothetical protein	3	0.0080278	0.110486	0.00838896	0.1364	0.00761877	0.079326	0.0095	0.008	0.0088
Os01t0191500-01	BGIOSGA002930	Similar to Mitochondrial processing peptidase	1	0.000884403	0	0.000884057	0	0.000847316	0.220367	0.0009	0.0009	0.0009
Os01t0192600-01	BGIOSGA002213	Ndr family protein	1	0.00126982	0	0.00132395	0	0.00120657	0.202841	0.0012	0.0013	0.0014
Os01t0195000-01	BGIOSGA002939	Zinc finger, C2H2-type domain containing protein	5	0.00450718	0.0905659	0.00394385	0.12825	0.00446358	0.0846194	0.004	0.0045	0.004
Os01t0195300-00	BGIOSGA002204	Hypothetical conserved gene	1	0.00296761	0	0.00259344	0	0.00286832	0.233467	0.0025	0.003	0.0025
Os01t0201400-01	BGIOSGA002181	Rapid ALkalinization Factor family protein	1	0.00312269	0	0.0026293	0	0.00302085	0.24217	0.0028	0.0031	0.0025
Os01t0203300-01	BGIOSGA002171	Conserved hypothetical protein	2	0.00405817	0	0.00413617	0	0.00387978	0.0481548	0.004	0.0041	0.0043
Os01t0204300-00	BGIOSGA002962	Similar to H0215E01.10 protein	1	0.000513583	0	0.000532716	0	0.000488437	0.191966	0.0006	0.0005	0.0006
Os01t0205200-01	BGIOSGA002164	Pentatricopeptide repeat domain containing protein	1	0.00116292	0	0.00119496	0	0.00110286	0.182186	0.0014	0.0012	0.0013
Os01t0210300-01	BGIOSGA002983	Conserved hypothetical protein	1	0.00156456	0	0.00151779	0	0.00150715	0.228296	0.0016	0.0016	0.0015
Os01t0210600-02	BGIOSGA002144	Protein of unknown function DUF538 family protein	2	0.0052901	0	0.00438555	0.158588	0.0050787	0.0440989	0.0046	0.0053	0.0043
Os01t0214300-01	BGIOSGA002990	Conserved hypothetical protein	1	0.0038324	0	0.00379345	0	0.00366648	0.185204	0.0044	0.0039	0.004
Os01t0215000-01	BGIOSGA002995	Lipase, GDSL domain containing protein	1	0.00313743	0	0.00317475	0	0.00299083	0.184001	0.003	0.0031	0.0033
Os01t0217800-01	BGIOSGA003011	ThiJ/PfpI domain containing protein	1	0.00107134	0	0.00113972	0	0.0010267	0.222534	0.0011	0.0011	0.0012
Os01t0218700-01	BGIOSGA002120	ABC transporter integral membrane type 1 domain containing protein	3	0.00171575	0.134209	0.00175701	0	0.00163358	0.108596	0.002	0.0017	0.0018
Os01t0218900-01	BGIOSGA002118	Zinc finger, PHD-type domain containing protein	2	0.00213012	0	0.00212578	0	0.00202881	0.0349167	0.0023	0.0021	0.0022
Os01t0219000-00	BGIOSGA003016	Conserved hypothetical protein	1	0.00308286	0	0.00260788	0	0.00300771	0	0.0023	0.0031	0.0025
Os01t0224200-00	BGIOSGA002095	Hypothetical conserved gene	2	0.00341461	0	0.00351399	0	0.00324783	0.0371658	0.0036	0.0034	0.0037
Os01t0226500-01	BGIOSGA003041	Conserved hypothetical protein	3	0.00296393	0.115659	0.00303507	0.131388			0.0033	0.003	0.003
Os01t0228300-01	BGIOSGA002083	Mpv17/PMP22 family protein	1	0.00196082	0	0.00202508	0	0.00186581	0.193745	0.0019	0.002	0.0021
Os01t0229800-00	BGIOSGA002076	Purine and other phosphorylases, family 1 protein	1	0.00146669	0	0.00124043	0	0.00141399	0.220959	0.0013	0.0015	0.0012
Os01t0230200-01	BGIOSGA002074	Basic helix-loop-helix dimerisation region bHLH domain containing protein	4	0.00438379	0.0423601	0.00442999	0.0459378	0.00475854	0.0845987	0.00467617	0.00438379	0.00442966
Os01t0231000-01	BGIOSGA003067	Similar to Auxin-responsive protein (Aux/IAA) (Fragment)	1	0.00168056	0	0.00164103	0	0.00161444	0.213747	0.0018	0.0017	0.0017
Os01t0232400-02	BGIOSGA003076	Similar to VHS1 protein (Fragment)	5	0.00313557	0.0839708	0.00316405	0.0891104	0.00322988	0.0165783	0.0033	0.0031	0.0033
Os01t0235700-01	BGIOSGA015604	Similar to BHLH transcription factor (Fragment)	1	0.00177793	0	0.00186057	0	0.00170993	0.222116	0.002	0.0018	0.0019
Os01t0236300-01	BGIOSGA003093	Similar to Auxin response factor 18	1	0.000623016	0	0.000640326	0	0.000594047	0.196774	0.0006	0.0006	0.0007
Os01t0236400-01	BGIOSGA003094	Conserved hypothetical protein	1	0.00138395	0	0.00143448	0	0.00131797	0.201099	0.0016	0.0014	0.0015
Os01t0237100-01	BGIOSGA002051	Phosphoglycerate mutase domain containing protein	1	0.00146107	0	0.00151871	0	0.0013996	0.212925	0.0017	0.0015	0.0016
Os01t0237366-00	BGIOSGA002049	NAD(P)-binding domain containing protein	3	0.00789602	0.145517	0.00807858	0	0.00757585	0.128403	0.0079	0.0079	0.0079
Os01t0238600-01	BGIOSGA003100	Nucleic acid-binding, OB-fold domain containing protein	1	0.0031681	0	0.00289916	0	0.00305236	0.223299	0.0029	0.0032	0.0029
Os01t0239300-01	BGIOSGA003103	Conserved hypothetical protein	2	0.00495009	0	0.00558023	0	0.00477318	0.074746	0.0059	0.005	0.0057
Os01t0249900-01	BGIOSGA001986	Protein of unknown function DUF573 family protein	1	0.0018498	0	0.00190304	0	0.00179254	0.235592	0.0019	0.0019	0.0019
Os01t0251000-01	BGIOSGA003153	Conserved hypothetical protein	1	0.000949053	0	0.000993836	0	0.000907391	0.205866	0.0009	0.001	0.001
Os01t0252300-01	BGIOSGA001984	Conserved hypothetical protein	1	0.0055977	0	0.00536891	0	0.00534309	0.216086	0.0056	0.0056	0.0054
Os01t0253100-01	BGIOSGA001982	Similar to Avr9/Cf-9 induced kinase 1	1	0.000624999	0	0.000632205	0	0.000596173	0.209817	0.0007	0.0006	0.0007
Os01t0253200-00	BGIOSGA003165	Similar to pectinesterase inhibitor domain containing protein	1	0.00398569	0	0.00327749	0	0.00383537	0.199038	0.0034	0.004	0.0032
Os01t0253400-01	BGIOSGA001981	Protein of unknown function DUF1218 family protein	1	0.00155916	0	0.00134326	0	0.00150909	0.24513	0.0014	0.0016	0.0013
Os01t0256900-01	BGIOSGA001965	Similar to SmX6 protein	1	0.00300833	0	0.00324221	0	0.00286871	0.207356	0.0034	0.003	0.0033
Os01t0260800-01	BGIOSGA003192	Conserved hypothetical protein	2	0.00915761	0	0.00902186	0	0.00926066	0.0525293	0.0091	0.0092	0.009
Os01t0265000-00	BGIOSGA003209	Aromatic-ring hydroxylase-like domain containing protein	1	0.00154515	0	0.00127401	0	0.00149112	0.236022	0.0013	0.0015	0.0012
Os01t0266000-01	BGIOSGA003211	RNA-binding protein Lupus La domain containing protein	2	0.000932704	0	0.000944139	0	0.000942814	0.054866	0.001	0.0009	0.0009
Os01t0267300-00	BGIOSGA003219	Hypothetical conserved gene	1	0.00086959	0	0.000777139	0	0.000845057	0.245232	0.0008	0.0009	0.0008
Os01t0268900-01	BGIOSGA003228	Conserved hypothetical protein	1	0.00159341	0	0.00163627	0	0.00153559	0.242595	0.0017	0.0016	0.0017
Os01t0269800-00	BGIOSGA003231	NB-ARC domain containing protein	1	0.000434501	0	0.000403188	0	0.000414383	0.203292	0.0004	0.0004	0.0004
Os01t0273100-01	BGIOSGA003240	Similar to Ubiquitin conjugating protein-like (Ubiquitin-conjugating enzyme) (Ubiquitinating enzyme)	1	0.00323268	0	0.00263312	0	0.00310925	0.20354	0.0027	0.0032	0.0026
Os01t0276800-01	BGIOSGA001897	Mannose-6-phosphate receptor, binding domain containing protein	3	0.00207832	0.108998	0.00218528	0.143495	0.00221494	0.0183288	0.0024	0.0021	0.0023
Os01t0280500-01	BGIOSGA001888	Similar to Eukaryotic translation initiation factor 6 (eIF-6) (B4 integrin interactor) (CAB) (p27(BBP)) (B(2)GCN homolog)	2	0.00379517	0	0.00342289	0	0.00383892	0.0683306	0.0034	0.0038	0.0034
Os01t0281200-01	BGIOSGA001886	Similar to Type B-like cyclin (Fragment)	3	0.00313977	0.136288	0.00311527	0.130635	0.00298356	0.109832	0.0031	0.0031	0.003
Os01t0286100-01	BGIOSGA001870	Helix-loop-helix DNA-binding domain containing protein	4	0.00276551	0.0426986	0.00282824	0.0508969	0.0027926	0.0503223	0.0029	0.0028	0.0028
Os01t0286500-00	BGIOSGA012020	Hypothetical conserved gene	3	0.017839	0	0.0214748	0	0.0186765	0.034207	0.0223	0.0179	0.0225
Os01t0294500-00	BGIOSGA001841	Similar to Class III peroxidase 9	1	0.00128078	0	0.00109827	0	0.00122971	0.213379	0.0011	0.0013	0.0011
Os01t0301000-02	BGIOSGA001818	Pentatricopeptide repeat domain containing protein	1	0.000827287	0	0.000841797	0	0.000788356	0.189354	0.0008	0.0008	0.0009
Os01t0301500-01	BGIOSGA001817	Pentatricopeptide repeat domain containing protein	2	0.00177124	0	0.00180216	0	0.0016885	0.0333897	0.0021	0.0018	0.0019
Os01t0303000-01	BGIOSGA001812	Similar to CP12 (Fragment)	1	0.00360167	0	0.00309641	0	0.00348158	0.225418	0.003	0.0036	0.003
Os01t0303800-02	BGIOSGA003340	UspA domain containing protein	2	0.004901	0	0.00466252	0	0.00474743	0.0506239	0.0047	0.0049	0.0047
Os01t0304700-00	BGIOSGA003343	Hypothetical conserved gene	2	0.00527844	0	0.0051228	0	0.00513666	0.0672947	0.005	0.0053	0.0051
Os01t0306900-01	BGIOSGA001801	Protein of unknown function DUF789 family protein	1	0.0012259	0	0.00128213	0	0.00117157	0.202095	0.0015	0.0012	0.0013
Os01t0308600-00	BGIOSGA010982	Conserved hypothetical protein	2	0.00558782	0	0.00472128	0	0.00559905	0.0884386	0.0047	0.0056	0.0047
Os01t0311100-00	BGIOSGA003357	Similar to RING-H2 finger protein ATL2L	2	0.00368763	0	0.00321834	0	0.00371728	0.0773581	0.0032	0.0037	0.0032
Os01t0323300-00	BGIOSGA003390	RNA-binding, CRM domain domain containing protein	6	0.00439878	0.0364618	0.00508295	0.0200498	0.00491887	0.0167138	0.0049	0.0044	0.0049
Os01t0327900-00	BGIOSGA001755	Hypothetical conserved gene	2	0.00208097	0	0.00210799	0	0.00209683	0.0576509	0.0022	0.0021	0.0021
Os01t0332500-01	BGIOSGA003419	Similar to Serine carboxypeptidase II-like protein	3	0.00335238	0.116192	0.00348787	0.143654	0.00319745	0.0899876	0.0034	0.0034	0.0037
Os01t0337900-01	BGIOSGA003432	Similar to Dihydrolipoamide dehydrogenase	1	0.000793702	0	0.000827281	0	0.000756895	0.21441	0.0008	0.0008	0.0009
Os01t0338000-01	BGIOSGA003433	Similar to GTP-binding protein SAR1A	1	0.00224513	0	0.00219385	0	0.0021442	0.192799	0.0025	0.0023	0.0023
Os01t0351800-01	BGIOSGA003480	2OG-Fe(II) oxygenase domain containing protein	1	0.00125515	0	0.00128026	0	0.00119553	0.188499	0.0015	0.0013	0.0013
Os01t0353900-02	BGIOSGA003485	Conserved hypothetical protein	1	0.00470225	0	0.00518699	0	0.004489	0.239058	0.0056	0.0047	0.0053
Os01t0363500-01	BGIOSGA003514	Conserved hypothetical protein	1	0.00662422	0	0.00697793	0	0.0064046	0.250833	0.0068	0.0067	0.0071
Os01t0372400-01	BGIOSGA003539	Glutathione S-transferase, C-terminal-like domain containing protein	4	0.00818903	0.0511825	0.00700852	0.0897788	0.00827714	0.061257	0.007	0.0082	0.007
Os01t0376600-00	BGIOSGA003555	Hypothetical conserved gene	1	0.00398501	0	0.00384196	0	0.00385477	0.211037	0.004	0.004	0.0038
Os01t0389700-01	BGIOSGA003583	Protein of unknown function DUF679 family protein	2	0.00371112	0	0.00338813	0	0.00357735	0.048748	0.0035	0.0037	0.0034
Os01t0499300-01	BGIOSGA040458	Mov34/MPN/PAD-1 family protein	3	0.00252401	0.125595	0.00254181	0.130354	0.00240038	0.0986637	0.00243322	0.00252401	0.0024533
Os01t0501800-01	BGIOSGA003595	Similar to Photosystem II oxygen-evolving complex protein 1 (Fragment)	1	0.00134371	0	0.00115919	0	0.00129196	0.22428	0.0011	0.0013	0.0011
Os01t0503400-03	BGIOSGA001567	Similar to OsNramp1 (Integral membrane protein)	1	0.000803019	0	0.000834485	0	0.000760945	0.202937	0.0009	0.0008	0.0009
Os01t0504500-02	BGIOSGA001564	Multi antimicrobial extrusion protein MatE family protein	3	0.0026811	0.145887	0.00286936	0			0.0031	0.0027	0.0029
Os01t0512400-01	BGIOSGA001541	Conserved hypothetical protein	3	0.0152835	0.0982889	0.0158297	0.118349	0.0144863	0.0642317	0.0192	0.0153	0.0167
Os01t0513900-01	BGIOSGA003630	Similar to Kinesin heavy chain (Fragment)	1	0.000451387	0	0.000461663	0	0.000427466	0.181567	0.0004	0.0005	0.0005
Os01t0520500-01	BGIOSGA003651	Conserved hypothetical protein	1	0.00490793	0	0.00513918	0	0.00474338	0.241122	0.0053	0.0049	0.0052
Os01t0524251-01	BGIOSGA001509	Conserved hypothetical protein	2	0.0051413	0	0.00519389	0	0.00521758	0.0737781	0.0053	0.0052	0.0052
Os01t0527700-01	BGIOSGA001503	Protohaem IX farnesyltransferase, mitochondria domain containing protein	1	0.00104044	0	0.00110762	0	0.000998787	0.23208	0.0012	0.001	0.0011
Os01t0534800-02	BGIOSGA003699	Similar to PRLI-interacting factor K (Fragment)	2	0.00172267	0	0.00173585	0	0.00173952	0.0569679	0.0018	0.0017	0.0017
Os01t0546700-00	BGIOSGA003726	Hypothetical conserved gene	1	0.000742262	0	0.000733763	0	0.000711097	0.212948	0.0008	0.0007	0.0008
Os01t0548600-01	BGIOSGA001444	Tyrosine protein kinase domain containing protein	1	0.00279311	0	0.00290794	0	0.00266755	0.192522	0.0027	0.0028	0.0031
Os01t0555200-01	BGIOSGA001430	Asp/Glu racemase family protein	1	0.00133185	0	0.00133718	0	0.00126882	0.198407	0.0013	0.0013	0.0014
Os01t0555600-00	BGIOSGA001427	Dynein light chain, type 1 family protein	2	0.0040409	0	0.00396673	0	0.00384398	0.0332476	0.0044	0.004	0.0041
Os01t0559750-01	BGIOSGA003767	Hypothetical gene	1	0.00774712	0	0.0064539	0	0.00761444	0	0.0075	0.0077	0.0061
Os01t0560000-01	BGIOSGA001413	Similar to Auxin amidohydrolase	2	0.00201845	0	0.00213822	0	0.0019376	0.0484447	0.0024	0.002	0.0022
Os01t0579900-01	BGIOSGA001353	Esterase/lipase/thioesterase domain containing protein	1	0.00156624	0	0.00162386	0	0.00149248	0.183896	0.0015	0.0016	0.0017
Os01t0582600-01	BGIOSGA003837	Phospholipase A2, active site domain containing protein	2	0.00297216	0	0.00239802	0.127115			0.0024	0.003	0.0024
Os01t0584900-01	BGIOSGA003851	WRKY transcription factor 28-like (WRKY5) (WRKY transcription factor 77)	1	0.00182383	0	0.00158379	0	0.0017544	0.226372	0.0016	0.0018	0.0016
Os01t0585200-01	BGIOSGA003853	Conserved hypothetical protein	1	0.00377539	0	0.00336019	0	0.00370506	0	0.0031	0.0038	0.0032
Os01t0588600-00	BGIOSGA003866	Protein of unknown function DUF572 family protein	3	0.0045519	0.133709	0.00397073	0.0448045	0.00435726	0.112683	0.004	0.0046	0.004
Os01t0590900-01	BGIOSGA003876	Similar to Protein kinase AFC3 (EC 2.7.1.31) (HIBADH)	1	0.00111719	0	0.0011578	0	0.0010583	0.187315	0.0011	0.0011	0.0012
Os01t0593500-00	BGIOSGA001297	Ribosomal protein L25 family protein	2	0.00330696	0	0.00316334	0	0.00332985	0.0674096	0.0032	0.0033	0.0032
Os01t0595201-00	BGIOSGA003894	Similar to metal ion binding protein	1	0.00328861	0	0.00336628	0	0.00314129	0.187356	0.0038	0.0033	0.0035
Os01t0598400-01	BGIOSGA001287	Cyclin-like F-box domain containing protein	4	0.0034066	0.043123	0.00299196	0.093292	0.00365677	0.0797176	0.003	0.0034	0.003
Os01t0603300-02	BGIOSGA003928	Similar to MCB2 protein	3	0.00852606	0.134592	0.00763492	0.0608253	0.00819749	0.116485	0.0076	0.0085	0.0077
Os01t0604500-01	S1021	EF-Hand type domain containing protein	2	0.0036185	0	0.00302415	0.194076	0.00364379	0.0678905	0.00304003	0.0036185	0.00302194
Os01t0611900-01	BGIOSGA001221	Pentatricopeptide repeat domain containing protein	3	0.00163644	0.126963	0.00167522	0.143296	0.00156305	0.103407	0.0016	0.0016	0.0017
Os01t0613500-01	BGIOSGA001216	Peptidase C1A, papain family protein	1	0.00125631	0	0.00108296	0	0.00121928	0.239781	0.001	0.0013	0.001
Os01t0616900-00	BGIOSGA001203	Ctps protein	2	0.00157466	0	0.0015655	0	0.00158807	0.0596134	0.0016	0.0016	0.0016
Os01t0620300-00	BGIOSGA001189	UDP-glucuronosyl/UDP-glucosyltransferase family protein	1	0.000951771	0	0.000820435	0	0.000921623	0.245883	0.0009	0.001	0.0008
Os01t0621700-01	BGIOSGA004015	Myosin tail 2 domain containing protein	2	0.0039595	0	0.00401419	0	0.00376422	0.0396319	0.0043	0.004	0.0041
Os01t0622400-00	BGIOSGA030332	Hypothetical conserved gene	4	0.0137331	0.0560723	0.0136225	0.0490038			0.0142	0.0138	0.0137
Os01t0628900-01	BGIOSGA004036	Cytochrome P450 family protein	4	0.00334424	0.0433752	0.0032559	0.0341655	0.0033766	0.0510937	0.0033	0.0034	0.0032
Os01t0630300-01	BGIOSGA001167	Helix-loop-helix DNA-binding domain containing protein	1	0.00264835	0	0.00227299	0	0.00254316	0.244978	0.0023	0.0027	0.0023
Os01t0633400-01	BGIOSGA004055	Cystathionine beta-synthase, core domain containing protein	2	0.00215396	0	0.00221199	0	0.00217251	0.0597427	0.00224301	0.00215396	0.00221111
Os01t0638000-01	BGIOSGA004073	UDP-glucuronosyl/UDP-glucosyltransferase family protein	2	0.00181507	0	0.00159183	0.249546	0.00174498	0.0487422	0.0016	0.0018	0.0016
Os01t0641700-01	BGIOSGA001139	Conserved hypothetical protein	1	0.00273655	0	0.002821	0	0.00261394	0.20092	0.0027	0.0028	0.0029
Os01t0642900-01	BGIOSGA001132	Nucleic acid-binding, OB-fold domain containing protein	1	0.00203796	0	0.00191751	0	0.0019629	0.239999	0.0019	0.002	0.0019
Os01t0645900-01	BGIOSGA001122	Conserved hypothetical protein	2	0.00198944	0	0.00170577	0.261823	0.00191887	0.0616764	0.0018	0.002	0.0017
Os01t0649000-01	BGIOSGA004107	WD40 repeat-like domain containing protein	1	0.000715956	0	0.000726728	0	0.00068224	0.194528	0.0007	0.0007	0.0008
Os01t0651500-00	BGIOSGA004122	Wax synthase domain containing protein	1	0.00131239	0	0.00113262	0	0.00127059	0.24528	0.0011	0.0013	0.0011
Os01t0652700-00	BGIOSGA004126	Similar to predicted protein	1	0.00321956	0	0.00271435	0	0.00308075	0.202051	0.0028	0.0032	0.0027
Os01t0653700-02	BGIOSGA004129	Cyclin-like F-box domain containing protein	1	0.000799895	0	0.000825541	0	0.000759218	0.199662	0.0009	0.0008	0.0009
Os01t0654900-00	BGIOSGA004134	Hypothetical conserved gene	2	0.00914619	0	0.0102458	0	0.00879036	0.0521713	0.0098	0.0092	0.0105
Os01t0655400-01	BGIOSGA001095	Conserved hypothetical protein	2	0.000637293	0	0.000642526	0			0.0007	0.0006	0.0007
Os01t0656400-00	BGIOSGA001093	Similar to WRKY transcription factor 15	1	0.00161484	0	0.00138508	0	0.0015528	0.215389	0.0014	0.0016	0.0014
Os01t0660900-00	BGIOSGA004148	Similar to phosphoglycerate mutase family protein	1	0.00155994	0	0.00158729	0	0.00150675	0.237861	0.0016	0.0016	0.0016
Os01t0661000-01	BGIOSGA004149	Uncharacterised protein family UPF0497, trans-membrane plant domain containing protein	2	0.00333558	0	0.00342351	0	0.00321983	0.0556228	0.0034	0.0034	0.0035
Os01t0662300-01	BGIOSGA004152	Similar to Isoform 2 of 50S ribosomal protein L12, chloroplastic	1	0.00862174	0	0.00731934	0	0.00827815	0.204182	0.0074	0.0086	0.0073
Os01t0662700-01	BGIOSGA001078	Similar to Naphthoate synthase (EC 4.1.3.36)	1	0.00135061	0	0.00140473	0	0.00129235	0.219796	0.0013	0.0014	0.0014
Os01t0664100-01	BGIOSGA004157	Conserved hypothetical protein	2	0.00155441	0	0.00161455	0	0.00156846	0.0562365	0.0016	0.0016	0.0017
Os01t0665900-00	BGIOSGA004166	Conserved hypothetical protein	2	0.00510063	0	0.00445787	0	0.00494976	0.0631537	0.0046	0.0051	0.0044
Os01t0667700-01	BGIOSGA001057	Zinc finger, RING/FYVE/PHD-type domain containing protein	2	0.00163858	0	0.00161522	0	0.00156214	0.033347	0.0018	0.0016	0.0017
Os01t0672400-04	BGIOSGA004181	Drought induced 19 family protein	3	0.00528471	0.120238	0.00540743	0.135881	0.00504011	0.0939052	0.005	0.0053	0.0057
Os01t0675700-01	BGIOSGA004190	Similar to Auxin-responsive protein IAA14 (Indoleacetic acid-induced protein 14) (SOLITARY-ROOT protein)	3	0.00498193	0.146922	0.00494916	0.1402	0.00517997	0.0232804	0.0051	0.005	0.005
Os01t0676900-01	BGIOSGA004193	Hypothetical conserved gene	1	0.00266152	0	0.00270495	0	0.00253846	0.192304	0.0029	0.0027	0.0028
Os01t0677000-01	BGIOSGA004194	Galactose oxidase/kelch, beta-propeller domain containing protein	6	0.00434373	0.0425487	0.00371109	0.185059	0.00437869	0.0467978	0.0037	0.0043	0.0037
Os01t0678600-01	BGIOSGA004201	Ribosomal protein S20 family protein	1	0.00230001	0	0.00221542	0	0.00220649	0.227655	0.0022	0.0023	0.0022
Os01t0678800-01	BGIOSGA001023	Heavy metal transport/detoxification protein domain containing protein	1	0.00295259	0	0.00249555	0	0.00280593	0.162185	0.0025	0.003	0.0025
Os01t0680600-02	BGIOSGA004208	Conserved hypothetical protein	2	0.00297126	0	0.00290617	0	0.00285638	0.0494837	0.0029	0.003	0.003
Os01t0680900-01	BGIOSGA001020	Similar to Dopamine beta-monooxygenase	1	0.00119808	0	0.00110549	0	0.00114666	0.217699	0.0011	0.0012	0.0011
Os01t0683100-01	BGIOSGA004213	Similar to Katanin p60 ATPase-containing subunit (EC 3.6.4.3) (Katanin p60 subunit) (p60 katanin) (Atp60) (CAD ATPase) (Katanin 1) (BOTERO1 protein) (ECTOPIC ROOT HAIR 3 protein) (FAT ROOT protein) (FRAGILE FIBER 2 protein) (AtAAA1)	1	0.000845085	0	0.000860201	0	0.000806598	0.20311	0.001	0.0008	0.0009
Os01t0686100-02	BGIOSGA004225	Hypothetical conserved gene	2	0.0130909	0	0.0137997	0	0.0133228	0.0553784	0.0142	0.0132	0.0146
Os01t0687300-01	BGIOSGA004232	Conserved hypothetical protein	5	0.00279628	0.0723253	0.00282082	0.0770936	0.00288672	0.0961883	0.0029	0.0028	0.0029
Os01t0687500-01	BGIOSGA004233	Methionine tRNA Formyltransferase-like domain containing protein	2	0.00248969	0	0.00261514	0	0.00238163	0.0506014	0.0029	0.0025	0.0027
Os01t0691100-01	BGIOSGA000990	Similar to Lipid transfer protein (Fragment)	1	0.00445535	0	0.0039153	0	0.00429168	0.242969	0.0041	0.0045	0.0038
Os01t0693900-02	BGIOSGA000979	Peptidyl-tRNA hydrolase family protein	1	0.00177072	0	0.00184597	0	0.00169184	0.2106	0.002	0.0018	0.0019
Os01t0695900-01	BGIOSGA004260	OSMYB4	1	0.00161301	0	0.00149679	0	0.00154895	0.216305	0.0015	0.0016	0.0015
Os01t0696000-02	BGIOSGA004261	Conserved hypothetical protein	1	0.00143338	0	0.00148649	0	0.00136473	0.195437	0.0014	0.0014	0.0016
Os01t0696800-01	BGIOSGA004263	Peptidase A1 domain containing protein	1	0.000996636	0	0.000866032	0	0.000960961	0.233601	0.0009	0.001	0.0009
Os01t0697700-00	BGIOSGA000964	Conserved hypothetical protein	2	0.00543092	0	0.00462781	0.208377	0.00547543	0.0649884	0.0046	0.0054	0.0046
Os01t0702400-01	BGIOSGA004278	WD40/YVTN repeat-like domain containing protein	6	0.00290298	0.029406	0.00297731	0.0387022	0.00285701	0.0245859	0.0028	0.0029	0.0028
Os01t0703300-01	BGIOSGA004281	Zinc finger, RING/FYVE/PHD-type domain containing protein	1	0.00146195	0	0.00124632	0	0.00140804	0.220234	0.0012	0.0015	0.0012
Os01t0704000-01	BGIOSGA000949	Pectinesterase inhibitor domain containing protein	2	0.0044624	0	0.00380098	0.231763	0.00430092	0.0544519	0.0039	0.0045	0.0037
Os01t0704200-01	BGIOSGA004286	Similar to predicted protein	3	0.00358585	0.139134	0.00376672	0	0.00377867	0.02363	0.0039	0.0036	0.0039
Os01t0705400-00	BGIOSGA004290	Hypothetical conserved gene	1	0.00591411	0	0.00603841	0	0.00557352	0.187095	0.0067	0.0059	0.0062
Os01t0708700-01	BGIOSGA000937	IQ calmodulin-binding region domain containing protein	3	0.00304606	0.142741	0.00301324	0.134902	0.00291862	0.123021	0.0029	0.0031	0.0031
Os01t0709400-01	BGIOSGA004307	Survival protein SurE family protein	2	0.00214674	0	0.00233571	0	0.00215883	0.0677048	0.0024	0.0022	0.0023
Os01t0715900-01	BGIOSGA000914	Pentatricopeptide repeat domain containing protein	1	0.000716777	0	0.000718658	0	0.000683686	0.197554	0.0008	0.0007	0.0007
Os01t0717700-01	BGIOSGA004339	EGF-like, alliinase domain containing protein	1	0.000919198	0	0.000800888	0	0.000879525	0.216292	0.0008	0.0009	0.0008
Os01t0719000-01	BGIOSGA004344	Protein of unknown function DUF581 family protein	1	0.00167294	0	0.00163607	0	0.00159504	0.201076	0.0018	0.0017	0.0017
Os01t0721400-01	BGIOSGA004360	NB-ARC domain containing protein	2	0.00170576	0	0.00176238	0	0.00171879	0.0546334	0.0018	0.0017	0.0019
Os01t0721800-01	BGIOSGA004362	Protein kinase-like domain containing protein	2	0.001692	0	0.00173982	0	0.00160199	0.0315833	0.0016	0.0017	0.0018
Os01t0724700-00	BGIOSGA004377	Conserved hypothetical protein	2	0.00548653	0	0.0047339	0.238705	0.00529901	0.0524573	0.0049	0.0055	0.0046
Os01t0727500-02	BGIOSGA000888	Protein of unknown function DUF584 family protein	1	0.00350301	0	0.00295567	0	0.00338505	0.240186	0.003	0.0035	0.0029
Os01t0728300-01	BGIOSGA000883	Similar to Cytochrome P450 monooxygenase CYP72A5 (Fragment)	1	0.000838216	0	0.00086661	0	0.000794193	0.190645	0.001	0.0008	0.0009
Os01t0728700-01	BGIOSGA000881	Protein of unknown function DUF1264 family protein	1	0.00176347	0	0.00149784	0	0.00169747	0.21326	0.0015	0.0018	0.0015
Os01t0729500-01	BGIOSGA000879	Conserved hypothetical protein	1	0.00455366	0	0.00414019	0	0.00440897	0.248457	0.0039	0.0046	0.004
Os01t0729900-02	BGIOSGA004390	Conserved hypothetical protein	1	0.000913436	0	0.000958969	0	0.000876275	0.219847	0.0009	0.0009	0.001
Os01t0730700-01	BGIOSGA000873	WRKY transcription factor 14 (WRKY14)	2	0.00297273	0	0.00260309	0	0.00286764	0.0543945	0.0027	0.003	0.0026
Os01t0733200-01	BGIOSGA004402	Similar to Heat shock transcription factor 29 (Fragment)	2	0.00357316	0	0.00304251	0.208363	0.00346458	0.0492073	0.0032	0.0036	0.003
Os01t0736600-01	BGIOSGA000863	Zinc finger, RING/FYVE/PHD-type domain containing protein	2	0.00468161	0	0.00384677	0.207902	0.00453829	0.0631877	0.0041	0.0047	0.0037
Os01t0739200-01	BGIOSGA004427	Protein-tyrosine phosphatase, dual specificity domain containing protein	1	0.00129982	0	0.00135803	0	0.00123405	0.206894	0.0015	0.0013	0.0014
Os01t0741900-01	BGIOSGA004435	Similar to Auxin-responsive protein IAA26 (Indoleacetic acid-induced protein 26) (Phytochrome-associated protein 1)	2	0.00261445	0	0.00266807	0	0.00264072	0.0600453	0.0027	0.0026	0.0027
Os01t0743100-00	BGIOSGA004439	IQ calmodulin-binding region domain containing protein	1	0.00118404	0	0.00105494	0	0.00113089	0.219368	0.0011	0.0012	0.001
Os01t0749100-01	BGIOSGA004457	Protein of unknown function DUF616 family protein	4	0.003771	0.043834	0.00391521	0.0572945	0.00360369	0.0305063	0.0044	0.0038	0.0041
Os01t0749800-00	BGIOSGA004460	Hypothetical conserved gene	4	0.005593	0.0525097	0.00492594	0.12412	0.00565596	0.0628192	0.0049	0.0056	0.0049
Os01t0749900-01	BGIOSGA004461	Protein of unknown function DUF250 domain containing protein	2	0.00185385	0	0.00190714	0	0.00186796	0.0582254	0.0019	0.0019	0.0019
Os01t0752500-00	BGIOSGA004470	Hypothetical conserved gene	3	0.00665543	0	0.00603703	0.108518	0.00648178	0.0195841	0.0062	0.0067	0.0061
Os01t0753800-01	BGIOSGA004477	Conserved hypothetical protein	7	0.008977	0.0112977	0.00828603	0.0233583	0.00887945	0.0586678	0.0083	0.009	0.0082
Os01t0754100-01	BGIOSGA000811	Nucleic acid-binding, OB-fold domain containing protein	3	0.00965772	0.135447	0.00980762	0.145637	0.0100592	0.0208668	0.0096	0.0097	0.0095
Os01t0755500-01	BGIOSGA004479	Similar to Transcription factor PCF7 (Fragment)	2	0.00330732	0	0.00307638	0	0.00320373	0.0515242	0.0031	0.0033	0.0031
Os01t0755700-01	BGIOSGA004480	Zinc finger, RING/FYVE/PHD-type domain containing protein	1	0.00192046	0	0.00165264	0	0.00185589	0.244081	0.0016	0.0019	0.0016
Os01t0756700-01	BGIOSGA004483	Similar to Potassium channel (Fragment)	1	0.000869412	0	0.000832608	0			0.0009	0.0009	0.0009
Os01t0757200-01	BGIOSGA004485	Similar to GA 2-oxidase 4	1	0.00136404	0	0.00119076	0	0.00131052	0.221007	0.0012	0.0014	0.0012
Os01t0757500-01	BGIOSGA000799	CS domain domain containing protein	1	0.00193597	0	0.0019524	0	0.00184784	0.200353	0.0021	0.0019	0.002
Os01t0758500-01	BGIOSGA000790	Similar to predicted protein	1	0.00233784	0	0.00200494	0	0.00222765	0.222799	0.0021	0.0023	0.002
Os01t0761000-01	BGIOSGA004496	Conserved hypothetical protein	1	0.00295579	0	0.00312344	0	0.00282981	0.217786	0.003	0.003	0.0032
Os01t0764200-00	BGIOSGA004506	Hypothetical conserved gene	2	0.00790428	0	0.00682761	0	0.00798089	0.0833922	0.0068	0.0079	0.0068
Os01t0764600-02	BGIOSGA000763	Aspartate/glutamate/uridylate kinase domain containing protein	1	0.00133424	0	0.0014137	0	0.0012765	0.219558	0.0014	0.0013	0.0015
Os01t0766300-00	BGIOSGA000753	Conserved hypothetical protein	2	0.00509874	0	0.00436608	0	0.00513694	0.0810993	0.0044	0.0051	0.0043
Os01t0771200-01	BGIOSGA004531	Similar to Mal d 1-associated protein	2	0.00440266	0	0.00454777	0	0.00422166	0.0395809	0.0051	0.0044	0.0047
Os01t0772200-02	BGIOSGA000734	Transcription initiation factor IIF, beta subunit domain containing protein	1	0.00163336	0	0.00167368	0	0.00156554	0.182915	0.0015	0.0016	0.0018
Os01t0772400-00	BGIOSGA004532	Streptomyces cyclase/dehydrase family protein	1	0.00173627	0	0.00172066	0	0.00166173	0.218232	0.0018	0.0017	0.0018
Os01t0772800-01	BGIOSGA004535	Similar to Signal recognition particle 54 kDa protein 2 (SRP54)	1	0.000863725	0	0.000886391	0	0.000824821	0.184556	0.001	0.0009	0.0009
Os01t0775300-01	BGIOSGA000725	TRAF-type domain containing protein	3	0.00104025	0.12365	0.00104882	0.129237	0.000991303	0.09803	0.001	0.001	0.001
Os01t0779800-01	BGIOSGA000704	Conserved hypothetical protein	2	0.00328496	0	0.00300465	0	0.00317642	0.058981	0.0031	0.0033	0.003
Os01t0781100-01	BGIOSGA004573	Similar to NBS-LRR protein (Fragment)	9	0.00379763	0.0340454	0.00394069	0.0113173	0.00343322	0.0316644	0.0038	0.0038	0.0037
Os01t0793800-01	BGIOSGA000660	Conserved hypothetical protein	2	0.00774572	0	0.00655388	0.15924	0.00782681	0.0553983	0.0066	0.0078	0.0066
Os01t0796500-01	BGIOSGA000655	Similar to predicted protein	1	0.0018898	0	0.00195229	0	0.00181974	0.215281	0.0019	0.0019	0.002
Os01t0798500-02	BGIOSGA004612	Malate synthase-like family protein	1	0.0015278	0	0.00160338	0	0.00146158	0.217871	0.0015	0.0015	0.0017
Os01t0800000-01	BGIOSGA000648	Phospholipase A2, active site domain containing protein	1	0.00697265	0	0.00656724	0	0.00676007	0.224768	0.0063	0.007	0.0064
Os01t0800300-01	BGIOSGA000645	Immunoglobulin/major histocompatibility complex, conserved site domain containing protein	1	0.00139754	0	0.00122686	0	0.00135234	0.24992	0.0012	0.0014	0.0012
Os01t0801200-01	BGIOSGA000644	Conserved hypothetical protein	1	0.00123419	0	0.00127843	0	0.00118014	0.170683	0.0015	0.0012	0.0013
Os01t0801700-01	BGIOSGA000641	Conserved hypothetical protein	1	0.00126678	0	0.0011974	0	0.00121332	0.202744	0.0013	0.0013	0.0012
Os01t0802200-01	BGIOSGA000640	Conserved hypothetical protein	1	0.0032324	0	0.0029893	0	0.00314022	0.25041	0.003	0.0032	0.003
Os01t0805200-02	BGIOSGA000632	Conserved hypothetical protein	1	0.00214881	0	0.00207129	0	0.00206401	0.222012	0.002	0.0022	0.0021
Os01t0806400-01	BGIOSGA004646	Protein of unknown function DUF617, plant family protein	1	0.00169677	0	0.00143765	0	0.00165721	0.254585	0.0015	0.0017	0.0014
Os01t0807000-01	BGIOSGA004731	Conserved hypothetical protein	2	0.00293892	0	0.00305189	0	0.00296181	0.0554322	0.0031	0.0029	0.003
Os01t0807532-00	BGIOSGA004647	Hypothetical conserved gene	1	0.0102922	0	0.0103109	0	0.0103259	0.199129	0.0098	0.0104	0.0106
Os01t0812000-01	BGIOSGA004670	Similar to GAMyb protein	2	0.00155995	0	0.00160671	0	0.00157806	0.0551525	0.0016	0.0016	0.0017
Os01t0812100-01	BGIOSGA004673	Harpin-induced 1 domain containing protein	1	0.00146872	0	0.00120866	0	0.00142481	0.249223	0.0013	0.0015	0.0012
Os01t0812600-01	BGIOSGA000616	Tetratricopeptide-like helical domain containing protein	1	0.00204584	0	0.00205154	0	0.00196246	0.193417	0.002	0.0021	0.0021
Os01t0815400-01	BGIOSGA000601	Conserved hypothetical protein	1	0.00468221	0	0.00487182	0	0.00450481	0.23393	0.0047	0.0047	0.005
Os01t0816100-01	BGIOSGA000598	Similar to NAC domain protein	1	0.00137346	0	0.00117433	0	0.00131859	0.198982	0.0012	0.0014	0.0012
Os01t0817100-01	BGIOSGA000594	TRAM, LAG1 and CLN8 homology domain containing protein	1	0.00165246	0	0.00171638	0	0.00156936	0.181706	0.0016	0.0017	0.0018
Os01t0817700-01	BGIOSGA004691	Similar to 2,3-bisphosphoglycerate-independent phosphoglycerate mutase (EC 5.4.2.1) (Phosphoglyceromutase) (BPG-independent PGAM) (PGAM-I)	1	0.000781226	0	0.000802773	0	0.000746888	0.201036	0.0009	0.0008	0.0008
Os01t0821800-01	BGIOSGA000581	Nucleic acid-binding, OB-fold-like domain containing protein	3	0.00319012	0.123826	0.00323345	0.132749	0.00304396	0.0992596	0.0032	0.0032	0.0032
Os01t0822800-01	BGIOSGA000577	Similar to RING-H2 finger protein ATL3C	1	0.00220332	0	0.00188824	0	0.00213287	0.247228	0.0017	0.0022	0.0018
Os01t0824800-01	BGIOSGA004716	Conserved hypothetical protein	1	0.00113661	0	0.00101344	0	0.00109751	0.239648	0.001	0.0011	0.001
Os01t0827400-01	BGIOSGA000561	Prenylated rab acceptor PRA1 family protein	2	0.00644801	0	0.00539426	0.247034	0.00627759	0.0696854	0.0055	0.0065	0.0053
Os01t0827800-00	BGIOSGA004727	Similar to AT-rich element binding factor 3	1	0.00219857	0	0.00186984	0	0.00212385	0.244022	0.002	0.0022	0.0018
Os01t0828900-00	BGIOSGA012204	Similar to predicted protein	1	0.00217034	0	0.00203735	0	0.00209367	0.247604	0.002	0.0022	0.002
Os01t0829600-01	BGIOSGA000557	Conserved hypothetical protein	2	0.00229642	0	0.00203045	0.252511	0.00221148	0.0471037	0.0021	0.0023	0.002
Os01t0829900-01	BGIOSGA000556	Oligopeptide transporter OPT superfamily protein	3	0.00196181	0.13897	0.00168913	0.0418226			0.0017	0.002	0.0017
Os01t0831000-01	BGIOSGA004736	LAX panicle., Axillary meristem formation., Basic helix-loop-helix (bHLH) transcription factor	2	0.004125	0	0.00372592	0	0.00399167	0.0481393	0.0037	0.0041	0.0037
Os01t0833200-01	BGIOSGA004745	Conserved hypothetical protein	1	0.00234233	0	0.00216028	0	0.00224625	0.204709	0.0022	0.0023	0.0022
Os01t0833500-01	BGIOSGA000546	Similar to Serine carboxypeptidase II-1 precursor (EC 3.4.16.6) (CP-MII.1) (Fragment)	1	0.000969809	0	0.000995498	0	0.000923002	0.203724	0.0009	0.001	0.001
Os01t0834700-02	BGIOSGA004750	Similar to nucleic acid binding protein	1	0.00560535	0	0.00580046	0	0.00529954	0.167613	0.0071	0.0056	0.0063
Os01t0836700-00	BGIOSGA000533	Hypothetical conserved gene	1	0.00162871	0	0.00146484	0	0.00157029	0.226977	0.0014	0.0016	0.0014
Os01t0836800-02	BGIOSGA000532	Transmembrane receptor, eukaryota domain containing protein	1	0.000982353	0	0.000905143	0	0.000943261	0.210087	0.0009	0.001	0.0009
Os01t0836900-01	BGIOSGA004757	Conserved hypothetical protein	1	0.00120002	0	0.0012502	0	0.00114969	0.200235	0.0012	0.0012	0.0013
Os01t0839400-00	BGIOSGA004770	Pentatricopeptide repeat domain containing protein	2	0.00191876	0	0.00192054	0	0.0019382	0.059882	0.0019	0.0019	0.0019
Os01t0841000-01	BGIOSGA004772	ENTH/VHS domain containing protein	2	0.00325726	0	0.00276457	0.177095	0.00329593	0.0593257	0.0028	0.0033	0.0028
Os01t0842400-01	BGIOSGA000512	Similar to Laccase (EC 1.10.3.2)	2	0.00154374	0	0.00132322	0.219987	0.00155554	0.0657889	0.0013	0.0015	0.0013
Os01t0844200-01	BGIOSGA004783	DVL family protein	1	0.00570266	0	0.00475974	0	0.00547134	0.194007	0.0045	0.0057	0.0046
Os01t0844300-01	BGIOSGA004784	Similar to Peptidylprolyl isomerase	1	0.00235486	0	0.00247706	0	0.00223387	0.191591	0.0027	0.0024	0.0026
Os01t0846500-02	BGIOSGA004792	PAP/25A core domain containing protein	1	0.00113235	0	0.00113797	0	0.00106939	0.180952	0.0011	0.0011	0.0012
Os01t0846600-02	BGIOSGA000497	Similar to ankyrin-like protein	2	0.00231205	0	0.00236555	0	0.00220214	0.0339473	0.0027	0.0023	0.0025
Os01t0847100-01	BGIOSGA004795	Conserved hypothetical protein	1	0.00529035	0	0.00477328	0	0.00507852	0.233209	0.0047	0.0053	0.0047
Os01t0847700-01	BGIOSGA004799	Similar to Aldose reductase	2	0.00279004	0	0.00286908	0			0.0029	0.0028	0.003
Os01t0848900-01	BGIOSGA004802	Conserved hypothetical protein	1	0.00280642	0	0.00295263	0	0.00269177	0.204141	0.0034	0.0028	0.0031
Os01t0850000-01	BGIOSGA004804	Uncharacterised conserved protein UCP022260 domain containing protein	2	0.00247108	0	0.00232661	0	0.00249411	0.0689038	0.0023	0.0025	0.0023
Os01t0850900-01	BGIOSGA004812	SOUL haem-binding protein domain containing protein	2	0.00413756	0	0.00347643	0.194527	0.00397906	0.0490066	0.0033	0.0041	0.0034
Os01t0852900-01	BGIOSGA004816	Pentatricopeptide repeat domain containing protein	3	0.00187314	0.130929	0.00192499	0			0.0022	0.0019	0.002
Os01t0853700-01	BGIOSGA000472	Similar to MCB1 protein	1	0.00147495	0	0.00128924	0	0.00141506	0.211091	0.0013	0.0015	0.0013
Os01t0853800-03	BGIOSGA004819	C2 calcium-dependent membrane targeting domain containing protein	1	0.00139936	0	0.00141154	0	0.00136324	0.247218	0.0014	0.0014	0.0014
Os01t0856800-02	BGIOSGA004828	Pleckstrin homology-type domain containing protein	2	0.00621901	0	0.00523429	0.172161	0.0059944	0.0450353	0.005	0.0062	0.0051
Os01t0857250-01	BGIOSGA004830	Conserved hypothetical protein	1	0.0054806	0	0.00523676	0	0.00533502	0	0.0049	0.0055	0.0051
Os01t0857700-01	BGIOSGA000457	Similar to G10	5	0.0147681	0.0677001	0.0164723	0.0251433			0.0167	0.0148	0.0161
Os01t0863200-00	BGIOSGA004851	Hypothetical genes	1	0.00378052	0	0.00407882	0	0.00365844	0.230655	0.004	0.0038	0.0041
Os01t0864200-01	BGIOSGA004856	Conserved hypothetical protein	2	0.00595042	0	0.00520263	0.252803	0.00572448	0.0503851	0.0053	0.006	0.0051
Os01t0864500-01	BGIOSGA000440	Harpin-induced 1 domain containing protein	3	0.00568801	0.148469	0.0048622	0.0455187	0.00546626	0.132695	0.005	0.0057	0.0049
Os01t0867300-01	BGIOSGA000430	Similar to OSE2-like protein (Fragment)	5	0.0084679	0.0156819	0.00797161	0.0642235	0.00830771	0.0953209	0.0081	0.0085	0.008
Os01t0871100-01	BGIOSGA004887	Alpha/beta hydrolase fold-1 domain containing protein	2	0.00151512	0	0.00157527	0	0.00144784	0.0431317	0.0018	0.0015	0.0016
Os01t0871350-01	BGIOSGA000416	Conserved hypothetical protein	1	0.00456753	0	0.00473805	0	0.00445864	0.225112	0.0046	0.0046	0.0049
Os01t0872800-01	BGIOSGA000412	Similar to 3-phosphoinositide-dependent protein kinase-1 (Fragment)	2	0.0017432	0	0.00179159	0	0.00165798	0.0366406	0.0017	0.0017	0.0019
Os01t0873700-01	BGIOSGA004901	Protein of unknown function DUF803 family protein	1	0.00122769	0	0.00129221	0	0.00116903	0.213633	0.0014	0.0012	0.0013
Os01t0875800-01	BGIOSGA000401	Protein of unknown function DUF266, plant family protein	2	0.0023459	0	0.00200444	0.215984	0.00236367	0.0658628	0.002	0.0024	0.002
Os01t0879200-01	BGIOSGA004916	Conserved hypothetical protein	2	0.00465947	0	0.00401739	0.249766	0.00470263	0.0733762	0.004	0.0047	0.004
Os01t0879300-00	BGIOSGA004917	Hypothetical conserved gene	2	0.00403752	0	0.00344634	0.237431	0.00406318	0.0723247	0.0035	0.004	0.0034
Os01t0881500-01	BGIOSGA000383	Similar to Scarecrow-like 1 (Fragment)	2	0.00246981	0	0.00253483	0	0.0023447	0.0335663	0.0029	0.0025	0.0026
Os01t0882400-01	BGIOSGA004929	Protein of unknown function DUF679 family protein	2	0.00397274	0	0.00331474	0.19816	0.00400692	0.070327	0.0033	0.004	0.0033
Os01t0884300-01	BGIOSGA000374	No apical meristem (NAM) protein domain containing protein	2	0.00292535	0	0.00244849	0.179269	0.00293927	0.0625024	0.0025	0.0029	0.0024
Os01t0884800-00	BGIOSGA004935	Pentatricopeptide repeat domain containing protein	1	0.000922805	0	0.0007836	0	0.000891795	0.24276	0.0007	0.0009	0.0008
Os01t0886000-01	BGIOSGA000366	Protein of unknown function DUF179 family protein	1	0.00124394	0	0.00129465	0	0.00119249	0.209461	0.0014	0.0012	0.0013
Os01t0887700-01	BGIOSGA000361	Zinc finger, RING/FYVE/PHD-type domain containing protein	1	0.00158637	0	0.00165297	0	0.00151158	0.188025	0.0018	0.0016	0.0017
Os01t0888800-01	BGIOSGA004953	Conserved hypothetical protein	3	0.00946472	0	0.00867309	0.102889	0.00918973	0.160856	0.0086	0.0095	0.0086
Os01t0891300-02	BGIOSGA004963	Similar to Allyl alcohol dehydrogenase	1	0.00124206	0	0.00128075	0	0.00118487	0.197565	0.0012	0.0012	0.0013
Os01t0894300-02	BGIOSGA000339	Fructokinase (Fragment)	1	0.00178656	0	0.00182823	0	0.00171196	0.200591	0.0017	0.0018	0.0019
Os01t0895500-01	BGIOSGA004973	Peptidase S54, rhomboid domain containing protein	1	0.0016016	0	0.00162537	0	0.00151845	0.194669	0.0015	0.0016	0.0017
Os01t0896800-01	BGIOSGA004978	Ribosomal protein L5, eukaryotic domain containing protein	1	0.00141805	0	0.00142395	0	0.00134709	0.184899	0.0017	0.0014	0.0015
Os01t0897000-01	BGIOSGA000329	Similar to Cyclin-dependent kinase B1-1	1	0.00143624	0	0.00144674	0	0.00136585	0.19344	0.0014	0.0014	0.0015
Os01t0899700-01	BGIOSGA000317	Pollen Ole e 1 allergen and extensin domain containing protein	1	0.00107641	0	0.00120646	0	0.00103092	0.21444	0.0013	0.0011	0.0012
Os01t0908800-01	BGIOSGA005016	Pentatricopeptide repeat domain containing protein	4	0.00353132	0.0477192	0.00344763	0.0390239	0.00355307	0.0546905	0.0035	0.0035	0.0035
Os01t0911900-01	BGIOSGA000275	Similar to Uncharacterized ACR, COG1565 family protein	1	0.00097639	0	0.00101522	0	0.000930351	0.195916	0.0012	0.001	0.0011
Os01t0913100-01	BGIOSGA000272	Protein of unknown function DUF538 family protein	1	0.00267448	0	0.00226214	0	0.00259036	0.245752	0.0024	0.0027	0.0022
Os01t0914300-01	BGIOSGA005038	Plant lipid transfer protein/seed storage/trypsin-alpha amylase inhibitor domain containing protein	1	0.00438414	0	0.00369592	0	0.0042334	0.232573	0.0039	0.0044	0.0036
Os01t0915000-01	BGIOSGA000264	Protein of unknown function DUF506, plant family protein	1	0.00157546	0	0.00137683	0	0.00152522	0.253104	0.0013	0.0016	0.0013
Os01t0915800-01	BGIOSGA000261	Similar to FK506-binding protein 2-2 precursor (EC 5.2.1.8) (Peptidyl-prolyl cis- trans isomerase) (PPIase) (Rotamase) (15 kDa FKBP) (FKBP-15-2)	1	0.00282509	0	0.00293302	0	0.00269836	0.216144	0.0032	0.0028	0.003
Os01t0916000-01	BGIOSGA000259	Conserved hypothetical protein	1	0.00165997	0	0.00147269	0	0.0015934	0.203345	0.0014	0.0017	0.0014
Os01t0916200-02	BGIOSGA000257	Armadillo-like helical domain containing protein	4	0.00185649	0.0433815	0.00193623	0.0592826	0.00186654	0.0492632	0.0021	0.0019	0.002
Os01t0917400-01	BGIOSGA000249	Zinc finger, CCCH-type domain containing protein	1	0.00100383	0	0.001059	0	0.000962648	0.210512	0.0012	0.001	0.0011
Os01t0917900-01	BGIOSGA000247	Zinc finger, RING/FYVE/PHD-type domain containing protein	3	0.00471645	0.136505	0.00399838	0.0321669	0.00454821	0.121462	0.0042	0.0047	0.0039
Os01t0920100-01	BGIOSGA005063	Conserved hypothetical protein	1	0.00188157	0	0.00191571	0	0.00180579	0.199478	0.0021	0.0019	0.002
Os01t0920300-01	BGIOSGA005064	Conserved hypothetical protein	1	0.00242865	0	0.00249899	0	0.0023082	0.1775	0.0028	0.0024	0.0026
Os01t0924000-01	BGIOSGA005083	Similar to Chloroplast 50S ribosomal protein L27 (Fragment)	1	0.0022556	0	0.00220041	0	0.00216078	0.207251	0.0021	0.0023	0.0023
Os01t0924700-01	BGIOSGA005086	Conserved hypothetical protein	2	0.00766375	0	0.00797117	0	0.00768359	0.0681784	0.008	0.0077	0.008
Os01t0926400-01	BGIOSGA000214	Similar to Pectin-glucuronyltransferase	1	0.00104817	0	0.000880109	0	0.00100886	0.213989	0.0009	0.001	0.0009
Os01t0927300-01	BGIOSGA000209	Heavy metal transport/detoxification protein domain containing protein	2	0.00610128	0	0.0059758	0	0.00582811	0.0336788	0.0056	0.0061	0.0062
Os01t0929600-01	BGIOSGA000197	Conserved hypothetical protein	1	0.00511902	0	0.00452193	0	0.00499319	0.263302	0.0048	0.0051	0.0043
Os01t0935200-01	BGIOSGA000169	Histone-fold domain containing protein	1	0.0024519	0	0.00206489	0	0.0023519	0.197426	0.0021	0.0025	0.002
Os01t0935300-02	BGIOSGA005121	Cullin family protein	1	0.00140675	0	0.00143568	0	0.00133294	0.165231	0.0017	0.0014	0.0015
Os01t0937300-02	BGIOSGA000151	Hypothetical conserved gene	1	0.00746202	0	0.00801662	0	0.00718253	0.234237	0.0087	0.0075	0.0082
Os01t0937600-01	BGIOSGA005128	Peptidase aspartic, catalytic domain containing protein	1	0.00102278	0	0.000907455	0	0.000985588	0.234136	0.0009	0.001	0.0009
Os01t0937900-00	BGIOSGA005130	Conserved hypothetical protein	1	0.0030011	0	0.00257377	0	0.00294888	0	0.0028	0.003	0.0024
Os01t0938600-01	BGIOSGA000147	Conserved hypothetical protein	1	0.00086944	0	0.000898371	0	0.000831685	0.218101	0.0009	0.0009	0.0009
Os01t0940800-01	BGIOSGA005143	Similar to Beta-1,3-glucanase precursor	1	0.00133637	0	0.00116727	0	0.00128466	0.217518	0.0012	0.0013	0.0012
Os01t0941400-00	BGIOSGA005155	Similar to Beta-1,3-glucanase precursor	1	0.00130701	0	0.00113331	0	0.00125281	0.209538	0.0011	0.0013	0.0011
Os01t0946500-01	BGIOSGA039553	Similar to Glucan endo-1,3-beta-glucosidase GV (EC 3.2.1.39) ((1-3)-beta-glucan endohydrolase GV) ((1-3)-beta-glucanase isoenzyme GV) (Beta-1,3- endoglucanase GV)	1	0.00142909	0	0.00120279	0	0.00137398	0.211302	0.0012	0.0014	0.0012
Os01t0948300-01	BGIOSGA005162	Cellular retinaldehyde-binding/triple function, C-terminal domain containing protein	1	0.00173385	0	0.00176246	0	0.00165247	0.201375	0.002	0.0017	0.0018
Os01t0949300-02	BGIOSGA005164	EF-Hand type domain containing protein	1	0.00218687	0	0.00183556	0	0.00211271	0.225089	0.0017	0.0022	0.0018
Os01t0949700-01	BGIOSGA005165	Glutathione S-transferase, C-terminal domain containing protein	3	0.00560773	0.141439	0.00501803	0.0649424	0.00586711	0.0230156	0.0051	0.0056	0.005
Os01t0949800-01	BGIOSGA005167	Similar to Glutathione S-transferase GST 28 (EC 2.5.1.18) (Fragment)	1	0.0018834	0	0.00176814	0	0.00179931	0.196588	0.0017	0.0019	0.0018
Os01t0950866-00	BGIOSGA000104	Similar to proline synthetase-like protein	2	0.00360307	0	0.00367834	0	0.00363177	0.060446	0.0037	0.0036	0.0037
Os01t0955000-01	BGIOSGA000088	Phosphoesterase family protein	1	0.000849361	0	0.000742281	0	0.000816195	0.214006	0.0007	0.0009	0.0007
Os01t0955100-01	BGIOSGA000087	Similar to Avr9/Cf-9 rapidly elicited protein 57 (Fragment)	3	0.0087673	0.131181	0.00761596	0.0397147	0.0092915	0.022755	0.0075	0.0088	0.0076
Os01t0955400-00	BGIOSGA000086	Similar to cDNA clone:001-105-G04, full insert sequence	1	0.00281823	0	0.00257164	0	0.00269588	0.178856	0.0025	0.0028	0.0026
Os01t0955500-00	BGIOSGA005194	Putative calcium-binding protein CML19	1	0.0029392	0	0.00265646	0	0.00280771	0.184529	0.0027	0.0029	0.0027
Os01t0957200-01	BGIOSGA005204	Conserved hypothetical protein	2	0.00231426	0	0.00240172	0	0.00221981	0.0512119	0.0023	0.0023	0.0025
Os01t0957800-01	BGIOSGA005210	Cytochrome P450 family protein	3	0.00253627	0.142412	0.00255362	0.147048	0.00266618	0.0240113	0.00262023	0.00253627	0.0025536
Os01t0958000-01	BGIOSGA005212	Similar to Cell division control protein 2 homolog 2 (EC 2.7.1.37) (Fragment)	1	0.000844799	0	0.000871837	0	0.00080369	0.190858	0.001	0.0008	0.0009
Os01t0960300-01	BGIOSGA000074	Similar to Glucose inhibited division protein A	2	0.00122651	0	0.00124922	0	0.00123438	0.060575	0.0013	0.0012	0.0012
Os01t0963600-01	BGIOSGA005235	ABA/WDS induced protein family protein	1	0.00233873	0	0.00198438	0	0.00222745	0.175855	0.002	0.0023	0.002
Os01t0967000-00	BGIOSGA000043	Similar to small nuclear ribonucleoprotein Sm D2	3	0.0176748	0.108721	0.0177115	0.107187	0.0188398	0.0184264	0.0186	0.0177	0.0183
Os01t0967200-01	BGIOSGA005249	Similar to Rac GTPase activating protein 1	1	0.00170906	0	0.00144522	0	0.00164689	0.214273	0.0015	0.0017	0.0014
Os01t0969000-01	BGIOSGA000036	Conserved hypothetical protein	1	0.00412598	0	0.00394856	0	0.00402272	0.206183	0.0038	0.0041	0.004
Os01t0970900-01	BGIOSGA000028	Pentatricopeptide repeat domain containing protein	1	0.00076204	0	0.0007471	0	0.000729405	0.201884	0.0007	0.0008	0.0008
Os01t0972800-01	BGIOSGA005267	WRKY1 (WRKY transcription factor 17)	3	0.00316623	0.120302	0.00304716	0.0937962	0.00302585	0.0965959	0.003	0.0032	0.003
Os01t0973600-02	BGIOSGA005275	Protein of unknown function DUF506, plant family protein	2	0.00259299	0	0.00263226	0	0.00261993	0.059331	0.0027	0.0026	0.0026
Os01t0974200-01	BGIOSGA005280	Metallothionein-like protein	1	0.00542605	0	0.00509585	0	0.00522986	0.199299	0.005	0.0054	0.0052
Os01t0974200-02	BGIOSGA005278	RicMT (Metallothionein-like protein)	1	0.00542605	0	0.00509585	0	0.00522986	0.199299	0.005	0.0054	0.0052
Os01t0974701-01	BGIOSGA005282	Similar to RNA-binding glycine rich protein (RGP-2)	1	0.00383053	0	0.00396839	0	0.00366663	0.212942	0.0037	0.0038	0.0041
Os01t0975000-01	BGIOSGA030307	Protein of unknown function DUF966 family protein	1	0.00189381	0	0.00173143	0	0.0018195	0.21237	0.0017	0.0019	0.0018
Os02t0100300-01	BGIOSGA007320	Similar to HSP associated protein like	2	0.0024625	0	0.0025608	0	0.00248283	0.0532536	0.0026	0.0025	0.0027
Os02t0102600-01	BGIOSGA007329	Ankyrin repeat containing protein	1	0.00261859	0	0.00271959	0	0.00251401	0.199274	0.0031	0.0026	0.0028
Os02t0103600-01	BGIOSGA007304	Protein of unknown function DUF6, transmembrane domain containing protein	1	0.00125289	0	0.00132015	0	0.00120057	0.210112	0.0013	0.0013	0.0014
Os02t0104100-00	BGIOSGA007336	Similar to MADS-box protein PTM5-like	1	0.00446031	0	0.00398528	0	0.00437293	0.247287	0.0041	0.0045	0.004
Os02t0105200-01	BGIOSGA007341	Similar to Dihydrolipoamide S-acetyltransferase (EC 2.3.1.12)	7	0.00565657	0.0114238	0.00636334	0.00572628	0.00605118	0.0264438	0.0061	0.0057	0.0061
Os02t0105800-01	BGIOSGA007296	Cyclin-like F-box domain containing protein	1	0.000833018	0	0.00085356	0	0.000794566	0.201894	0.0008	0.0008	0.0009
Os02t0106600-01	BGIOSGA007293	Zinc finger, RING/FYVE/PHD-type domain containing protein	1	0.0024364	0	0.00212169	0	0.00236485	0.248706	0.0022	0.0024	0.0021
Os02t0106700-01	BGIOSGA007346	Peptidase C78, ubiquitin fold modifier-specific peptidase 1 and 2 domain containing protein	1	0.00148543	0	0.00149067	0	0.00141137	0.181575	0.0017	0.0015	0.0016
Os02t0106800-01	BGIOSGA007347	TMPIT-like family protein	1	0.00124365	0	0.00130258	0	0.00118826	0.206636	0.0012	0.0012	0.0014
Os02t0106900-01	BGIOSGA007292	Protein kinase, core domain containing protein	1	0.00113568	0	0.000987651	0	0.00109934	0.252445	0.0009	0.0011	0.001
Os02t0110000-01	BGIOSGA007271	Lipase, GDSL domain containing protein	3	0.00308595	0.145454	0.00324405	0	0.00324917	0.0251249	0.0033	0.0031	0.0033
Os02t0111900-01	BGIOSGA007371	DEAD-like helicase, N-terminal domain containing protein	2	0.000940304	0	0.000952542	0	0.000894411	0.038092	0.0011	0.0009	0.001
Os02t0113400-01	BGIOSGA007376	Protein of unknown function DUF544 family protein	5	0.0041843	0.0802211	0.00442852	0.0191696	0.00431297	0.0157351	0.0046	0.0042	0.0044
Os02t0114800-00	BGIOSGA007254	Similar to MYB1	2	0.00290109	0	0.00281662	0	0.00277787	0.0360941	0.0027	0.0029	0.0029
Os02t0117900-01	BGIOSGA007243	Protein of unknown function DUF231, plant domain containing protein	1	0.00110543	0	0.00108065	0	0.00105932	0.218406	0.0012	0.0011	0.0011
Os02t0118000-01	BGIOSGA007240	Pentatricopeptide repeat domain containing protein	1	0.000921692	0	0.000886308	0	0.00088062	0.220482	0.0009	0.0009	0.0009
Os02t0119400-02	BGIOSGA007237	Similar to Syntaxin 52 (AtSYP52)	1	0.00188179	0	0.00191667	0	0.0017891	0.19546	0.0022	0.0019	0.002
Os02t0120500-02	BGIOSGA007229	Helix-loop-helix DNA-binding domain containing protein	2	0.00159469	0	0.00146083	0	0.00153283	0.043868	0.0015	0.0016	0.0015
Os02t0129000-00	BGIOSGA007454	Hypothetical conserved gene	10	0.00614726	0.0359457	0.00625477	0.00978562	0.00598281	0.0231272	0.006371	0.00614726	0.0061398
Os02t0130300-02	BGIOSGA007192	S-ribonuclease binding protein, SBP1, pollen domain containing protein	2	0.00248835	0	0.00256396	0	0.00251994	0.0516769	0.0026	0.0025	0.0025
Os02t0131800-01	BGIOSGA007187	Similar to Root-specific metal transporter	1	0.000814346	0	0.000843669	0	0.000774765	0.209897	0.0008	0.0008	0.0009
Os02t0139000-01	BGIOSGA007162	Similar to Phosphate starvation regulator protein (Regulatory protein of P- starvation acclimation response Psr1)	1	0.000918566	0	0.000945967	0	0.000874778	0.183315	0.0011	0.0009	0.001
Os02t0140200-01	BGIOSGA007156	Similar to Beta-amyrin synthase	2	0.00202498	0	0.00208571	0	0.00204348	0.0507848	0.0021	0.002	0.0022
Os02t0143300-00	BGIOSGA007516	Similar to SAUR protein (Fragment)	1	0.00377691	0	0.0031315	0	0.00365206	0.236858	0.0034	0.0038	0.003
Os02t0144200-00	BGIOSGA007520	Protein of unknown function DUF1677, Oryza sativa family protein	1	0.00123083	0	0.00110962	0	0.00117953	0.209725	0.0012	0.0012	0.0011
Os02t0146800-00	BGIOSGA007139	Hypothetical conserved gene	1	0.00382512	0	0.00362163	0	0.00367276	0.207965	0.0038	0.0038	0.0037
Os02t0147600-03	BGIOSGA007137	Protein of unknown function DUF1677, Oryza sativa family protein	1	0.00148433	0	0.00128146	0	0.00143261	0.220792	0.0013	0.0015	0.0013
Os02t0148600-01	BGIOSGA007540	Conserved hypothetical protein	1	0.00165406	0	0.00167707	0	0.00156524	0.166688	0.002	0.0017	0.0018
Os02t0150450-00	BGIOSGA007549	Similar to predicted protein	1	0.00643416	0	0.00560136	0	0.00620805	0.228425	0.0054	0.0064	0.0055
Os02t0156600-00	BGIOSGA007104	Hypothetical conserved gene	1	0.000615031	0	0.00063662	0	0.000585226	0.197296	0.0007	0.0006	0.0007
Os02t0161800-01	BGIOSGA007083	Similar to Peroxidase precursor (EC 1.11.1.7)	2	0.00261793	0	0.00219478	0.219236	0.00252797	0.0578168	0.0021	0.0026	0.0021
Os02t0169800-01	BGIOSGA007625	Armadillo-like helical domain containing protein	1	0.00179989	0	0.00182141	0	0.00171277	0.194942	0.0017	0.0018	0.0019
Os02t0171500-00	BGIOSGA007629	Gamma thionin family protein	1	0.00467374	0	0.00398058	0	0.00449649	0.199407	0.0041	0.0047	0.0039
Os02t0173100-02	BGIOSGA007636	Similar to cytochrome P450	1	0.000767039	0	0.000797464	0	0.000731015	0.199523	0.0007	0.0008	0.0008
Os02t0175700-01	BGIOSGA007045	Epsin-like, N-terminal domain containing protein	1	0.000739615	0	0.000773231	0	0.000701152	0.18395	0.0007	0.0007	0.0008
Os02t0175900-01	BGIOSGA007042	Mitotic checkpoint protein PRCC, C-terminal domain containing protein	1	0.0010421	0	0.00107753	0	0.00100385	0.215569	0.001	0.001	0.0011
Os02t0178200-00	BGIOSGA007658	Hypothetical conserved gene	2	0.00170038	0	0.00155041	0	0.00171125	0.0697792	0.0016	0.0017	0.0015
Os02t0191300-01	BGIOSGA006976	Similar to Amino acid transporter-like protein	1	0.000963039	0	0.00101031	0	0.00091376	0.204533	0.0011	0.001	0.001
Os02t0191500-01	BGIOSGA007713	Similar to Goliath homolog precursor (RING finger protein 130)	4	0.00467248	0.0402358	0.00469762	0.0418968	0.00501872	0.0759905	0.0048	0.0047	0.0047
Os02t0192300-01	BGIOSGA007716	Zinc finger, RING/FYVE/PHD-type domain containing protein	1	0.00472697	0	0.0044322	0	0.00456981	0.228979	0.0045	0.0047	0.0044
Os02t0198200-01	BGIOSGA007737	EF-Hand type domain containing protein	1	0.00183774	0	0.00190962	0	0.00174059	0.15848	0.0022	0.0018	0.002
Os02t0198500-01	BGIOSGA006939	Conserved hypothetical protein	1	0.00743619	0	0.00653593	0	0.00717282	0.257626	0.006	0.0074	0.0063
Os02t0199300-01	BGIOSGA006935	Peptidyl-prolyl cis-trans isomerase, FKBP-type domain containing protein	3	0.00641334	0.147827	0.00661258	0	0.00676147	0.0260532	0.0068	0.0064	0.0067
Os02t0199500-01	BGIOSGA007743	Cyclin-like F-box domain containing protein	1	0.000995683	0	0.00102782	0	0.000948533	0.193221	0.0012	0.001	0.0011
Os02t0200000-01	BGIOSGA007745	Phosphatidylinositol transfer protein-like, N-terminal domain containing protein	1	0.00132236	0	0.0013738	0	0.00125637	0.187594	0.0016	0.0013	0.0015
Os02t0201700-00	BGIOSGA006924	Similar to CBL-interacting protein kinase 14	13	0.0357666	0.00255349	0.0384665	0.00140224			0.0388	0.0359	0.0386
Os02t0201700-00	BGIOSGA006924	Similar to CBL-interacting protein kinase 14	13	0.0357666	0.00255349	0.0384665	0.00140224	0.0369253	0.0102803	0.0385552	0.0357666	0.0386194
Os02t0202700-00	BGIOSGA006919	Serine acetyltransferase	3	0.00464232	0	0.00376886	0.287155	0.00451642	0.160835	0.0039	0.0046	0.0037
Os02t0203700-01	BGIOSGA006914	Similar to Testis expressed sequence 13A protein	1	0.00261571	0	0.00254495	0	0.00252528	0.202887	0.0027	0.0026	0.0026
Os02t0211200-01	BGIOSGA007355	Hypothetical conserved gene	1	0.00875598	0	0.00927108	0	0.00829784	0.1896	0.0104	0.0088	0.0096
Os02t0219900-01	BGIOSGA006860	Similar to Epstein-Barr nuclear antigen-1 (EBNA-1)	1	0.00224678	0	0.0019672	0	0.00215794	0.229958	0.002	0.0023	0.0019
Os02t0226000-01	BGIOSGA006848	Similar to Peroxisomal membrane protein PMP22 (22 kDa peroxisomal membrane protein)	1	0.00212999	0	0.00212101	0	0.00202856	0.196809	0.002	0.0021	0.0022
Os02t0226600-01	BGIOSGA007823	Homeodomain-related domain containing protein	2	0.00164333	0	0.00145152	0.250411			0.0015	0.0016	0.0014
Os02t0228900-01	BGIOSGA006838	Similar to Auxin-responsive protein IAA18 (Indoleacetic acid-induced protein 18)	4	0.00590364	0.043718	0.00610947	0.05655	0.00595285	0.0511414	0.0062	0.0059	0.0061
Os02t0234700-01	BGIOSGA006823	Conserved hypothetical protein	1	0.00468871	0	0.00419505	0	0.00455299	0.242166	0.004	0.0047	0.0041
Os02t0236800-01	BGIOSGA007854	Similar to Peroxidase (EC 1.11.1.7)	1	0.00140893	0	0.00115047	0	0.00136568	0.250386	0.0011	0.0014	0.0011
Os02t0237000-00	BGIOSGA007855	Similar to peroxidase 52	4	0.00545725	0.0597407	0.00463539	0.103864	0.0055232	0.0718729	0.0047	0.0055	0.0046
Os02t0241600-01	BGIOSGA007864	Protein kinase, core domain containing protein	3	0.00164603	0.122255	0.00164157	0.120298	0.00156548	0.0947197	0.0016	0.0017	0.0017
Os02t0250300-01	BGIOSGA007894	Bromodomain containing protein	2	0.00203557	0	0.00204584	0	0.00194125	0.0326047	0.0024	0.002	0.0022
Os02t0251800-00	BGIOSGA006777	VQ domain containing protein	1	0.00389225	0	0.00355606	0	0.00376741	0.234664	0.0034	0.0039	0.0035
Os02t0254550-01	BGIOSGA006762	Zinc finger, BED-type predicted domain containing protein	1	0.000691706	0	0.000713225	0	0.000655427	0.176495	0.0007	0.0007	0.0008
Os02t0254600-01	BGIOSGA006761	Conserved hypothetical protein	1	0.00457216	0	0.00436297	0	0.00441296	0.226058	0.0044	0.0046	0.0044
Os02t0258900-01	BGIOSGA006744	Similar to Molybdopterin biosynthesis CNX2 protein (Molybdenum cofactor biosynthesis enzyme CNX2)	2	0.00222938	0	0.00225969	0	0.00225187	0.0584013	0.0023	0.0022	0.0023
Os02t0259600-01	BGIOSGA006742	Similar to 50S ribosomal protein L21, chloroplast precursor (CL21) (CS-L7)	3	0.00628257	0.143317	0.00640765	0	0.0059758	0.119135	0.0064	0.0063	0.0064
Os02t0264300-01	BGIOSGA006739	Conserved hypothetical protein	4	0.0062694	0.0442589	0.00647466	0.0562621	0.00682377	0.0891376	0.0068	0.0063	0.0067
Os02t0265900-01	BGIOSGA007930	Reticulon family protein	2	0.0038382	0	0.00398471	0	0.00387011	0.061632	0.0041	0.0038	0.0041
Os02t0267200-00	BGIOSGA007936	Alpha-expansin OsEXPA13	2	0.00337392	0	0.00284099	0.184086	0.00325051	0.0462302	0.003	0.0034	0.0028
Os02t0284800-01	BGIOSGA006687	Conserved hypothetical protein	1	0.00351823	0	0.00331322	0	0.00341277	0.228506	0.0035	0.0035	0.0033
Os02t0291400-00	BGIOSGA006665	Similar to Calcineurin B-like protein 8	1	0.00200244	0	0.00209931	0	0.00189502	0.172489	0.0019	0.002	0.0022
Os02t0292800-01	BGIOSGA006662	Protein of unknown function DUF599 family protein	1	0.00179362	0	0.00151198	0	0.00173567	0.226117	0.0016	0.0018	0.0015
Os02t0308400-03	BGIOSGA006614	FAS1 domain domain containing protein	1	0.0017306	0	0.00151008	0	0.00168273	0.257022	0.0014	0.0017	0.0015
Os02t0312500-02	BGIOSGA008050	Optic atrophy 3 family protein	1	0.00266646	0	0.00269875	0	0.00252184	0.201703	0.003	0.0027	0.0028
Os02t0317300-01	BGIOSGA006597	Cyclin-like F-box domain containing protein	1	0.00135172	0	0.00138298	0	0.00129271	0.185513	0.0013	0.0014	0.0015
Os02t0317500-01	BGIOSGA006596	Cyclin-like F-box domain containing protein	1	0.00296536	0	0.00312138	0	0.00282549	0.178296	0.0028	0.003	0.0034
Os02t0317800-01	BGIOSGA006593	Conserved hypothetical protein	1	0.0028616	0	0.00273357	0	0.00274427	0.214301	0.0027	0.0029	0.0028
Os02t0318100-00	BGIOSGA008063	Alternative oxidase 1a (Fragment)	1	0.00132984	0	0.00115247	0	0.00128283	0.232608	0.0011	0.0013	0.0011
Os02t0319800-01	BGIOSGA006584	WD40 repeat-like domain containing protein	2	0.00195727	0	0.00201829	0	0.00187062	0.0433844	0.0022	0.002	0.0021
Os02t0321600-01	BGIOSGA008079	Conserved hypothetical protein	1	0.00315753	0	0.00286468	0	0.00302845	0.22812	0.0029	0.0032	0.0028
Os02t0321800-01	BGIOSGA008080	B-cell receptor-associated 31-like family protein	1	0.00197954	0	0.00194829	0	0.00189045	0.218376	0.0022	0.002	0.002
Os02t0322400-00	BGIOSGA008084	Similar to NPKL2 (Fragment)	1	0.000998445	0	0.000894658	0	0.000963364	0.226976	0.0009	0.001	0.0009
Os02t0324500-00	BGIOSGA006573	Similar to Ribosomal protein S7	1	0.00467921	0	0.00476829	0	0.00443065	0.187235	0.0054	0.0047	0.0049
Os02t0327500-01	BGIOSGA008104	Protein of unknown function DUF266, plant family protein	1	0.00101739	0	0.000909	0	0.000979417	0.224036	0.0009	0.001	0.0009
Os02t0436400-01	BGIOSGA006560	NAD(P)-binding domain containing protein	1	0.00128163	0	0.00131694	0	0.00122417	0.205037	0.0013	0.0013	0.0014
Os02t0461000-01	BGIOSGA006520	FAS1 domain domain containing protein	1	0.00216457	0	0.00179452	0	0.00208799	0.231026	0.0017	0.0022	0.0018
Os02t0461500-01	BGIOSGA006518	FAS1 domain domain containing protein	1	0.00230741	0	0.00205629	0	0.00224883	0.246132	0.002	0.0023	0.002
Os02t0461600-02	BGIOSGA006517	Protein of unknown function DUF1777 domain containing protein	1	0.0022363	0	0.00190454	0	0.00216909	0.226225	0.0019	0.0022	0.0019
Os02t0462800-01	BGIOSGA008165	WRKY transcription factor 42 (Transcription factor WRKY02)	2	0.00356176	0	0.00325834	0	0.0034409	0.0537049	0.0033	0.0036	0.0032
Os02t0465500-01	BGIOSGA006506	Exonuclease domain containing protein	1	0.00172643	0	0.00175455	0	0.00163103	0.171143	0.002	0.0017	0.0018
Os02t0465600-01	BGIOSGA006505	Kelch-type beta propeller domain containing protein	3	0.00342041	0	0.0030991	0.0902992	0.00332475	0.154579	0.0031	0.0034	0.0031
Os02t0465900-01	BGIOSGA006504	ChaC-like protein family protein	1	0.00200527	0	0.00205383	0	0.00191474	0.189085	0.0019	0.002	0.0022
Os02t0466400-01	BGIOSGA008174	Similar to Inositol phosphate kinase	1	0.00128329	0	0.00107591	0	0.00124156	0.242883	0.0011	0.0013	0.0011
Os02t0471100-01	BGIOSGA006496	Conserved hypothetical protein	1	0.00327217	0	0.00324084	0	0.00315636	0.248889	0.0032	0.0033	0.0033
Os02t0471500-01	BGIOSGA006495	Protein phosphatase 2C domain containing protein	6	0.00708782	0.031961	0.00726523	0.040383	0.0067833	0.104252	0.0081	0.0071	0.0075
Os02t0478700-01	BGIOSGA008207	Ribosomal protein S27	1	0.00506389	0	0.00448407	0	0.0048688	0.200142	0.0045	0.0051	0.0045
Os02t0487400-00	BGIOSGA008225	Hypothetical conserved gene	1	0.0049014	0	0.00444358	0	0.00473819	0.240377	0.0046	0.0049	0.0044
Os02t0504900-01	BGIOSGA006417	Kelch-type beta propeller domain containing protein	2	0.00238969	0	0.00242829	0	0.00228997	0.0393308	0.0023	0.0024	0.0025
Os02t0520000-00	BGIOSGA006366	Similar to OSIGBa0113L04.1 protein	3	0.0056665	0.148765	0.00495408	0.0552799	0.00547668	0.136869	0.0048	0.0057	0.0048
Os02t0523100-00	BGIOSGA008330	Hypothetical conserved gene	1	0.00223252	0	0.00195498	0	0.00214135	0.231639	0.0019	0.0022	0.0019
Os02t0523500-01	BGIOSGA006358	Similar to 110 kDa 4SNc-Tudor domain protein (Fragment)	1	0.000445823	0	0.000451794	0	0.000424543	0.202573	0.0004	0.0004	0.0005
Os02t0524600-01	BGIOSGA006357	WD40 repeat protein	1	0.00355003	0	0.00375039	0	0.00340566	0.214516	0.0041	0.0036	0.0038
Os02t0531900-00	BGIOSGA006318	Hypothetical conserved gene	6	0.0258749	0.0402711	0.024158	0.102312	0.0273918	0.0112692	0.025	0.026	0.0251
Os02t0533000-00	BGIOSGA006316	FeS cluster biogenesis domain containing protein	2	0.00217573	0	0.00224454	0	0.00219005	0.0565599	0.0023	0.0022	0.0022
Os02t0536500-01	BGIOSGA006306	Conserved hypothetical protein	1	0.00369656	0	0.00307336	0	0.00362504	0.24171	0.0033	0.0037	0.003
Os02t0539500-01	BGIOSGA008380	VQ domain containing protein	2	0.00336274	0	0.00290286	0	0.00338871	0.0801935	0.0029	0.0034	0.0029
Os02t0540400-01	BGIOSGA006297	Similar to Yarrowia lipolytica chromosome C of strain CLIB99 of Yarrowia lipolytica	2	0.00899457	0	0.00995102	0	0.00908177	0.0723301	0.01	0.009	0.01
Os02t0546500-00	BGIOSGA006286	Hypothetical conserved gene	4	0.00790151	0.0671508	0.00827239	0	0.00793146	0.0768769	0.0082	0.0079	0.0082
Os02t0551900-01	BGIOSGA008411	Zinc finger, C2H2-type domain containing protein	3	0.00376029	0.115509	0.00390526	0.140135	0.00359147	0.0901785	0.0046	0.0038	0.0041
Os02t0554200-00	BGIOSGA006267	Conserved hypothetical protein	1	0.00207437	0	0.00177559	0	0.00198625	0.214263	0.0017	0.0021	0.0017
Os02t0555000-01	BGIOSGA006263	Protein of unknown function, ATP binding family protein	2	0.00281497	0	0.00293276	0	0.00284239	0.0514823	0.003	0.0028	0.0029
Os02t0557300-01	BGIOSGA006255	Similar to RING-H2 finger protein ATL1G	1	0.00244649	0	0.00253067	0	0.00231904	0.181304	0.0023	0.0025	0.0027
Os02t0561800-01	BGIOSGA006247	E3 ubiquitin ligase EL5 (EC 6.3.2.-)	1	0.00432695	0	0.00411443	0	0.00418205	0.252288	0.0039	0.0043	0.004
Os02t0563000-00	BGIOSGA008442	Hypothetical conserved gene	2	0.00232921	0	0.00202107	0.261954	0.00234291	0.0735668	0.002	0.0023	0.002
Os02t0563800-01	BGIOSGA006241	Cyclin-like F-box domain containing protein	1	0.00106228	0	0.00108426	0	0.00101281	0.18853	0.001	0.0011	0.0011
Os02t0564100-01	BGIOSGA008446	Similar to EL3 protein	1	0.0016234	0	0.00166144	0	0.00155189	0.194297	0.0018	0.0016	0.0017
Os02t0567000-01	BGIOSGA006223	Conserved hypothetical protein	2	0.00616463	0	0.00605666	0	0.00593206	0.0509837	0.0066	0.0062	0.0062
Os02t0567800-01	BGIOSGA008459	Alpha/beta hydrolase fold-3 domain containing protein	1	0.00141502	0	0.00116835	0	0.00137579	0.241942	0.0012	0.0014	0.0011
Os02t0573400-01	BGIOSGA006203	Peptidase C19, ubiquitin carboxyl-terminal hydrolase 2 family protein	3	0.00313006	0.120761	0.00319315	0.134474	0.00297659	0.093181	0.0029	0.0031	0.0034
Os02t0574600-01	BGIOSGA006200	Conserved hypothetical protein	1	0.0014218	0	0.00142287	0	0.00136169	0.209298	0.0015	0.0014	0.0015
Os02t0576400-01	BGIOSGA006192	Conserved hypothetical protein	2	0.00774291	0	0.00781908	0	0.0074995	0.0615215	0.008	0.0078	0.0078
Os02t0577100-01	BGIOSGA006187	Zinc finger, RING/FYVE/PHD-type domain containing protein	1	0.00172827	0	0.00178523	0	0.00163843	0.184837	0.002	0.0017	0.0019
Os02t0581100-01	BGIOSGA008501	Conserved hypothetical protein	1	0.00383446	0	0.00331601	0	0.0037277	0.246129	0.003	0.0038	0.0031
Os02t0582100-00	BGIOSGA006174	Conserved hypothetical protein	3	0.00275086	0.114742	0.00281477	0.130618	0.00262514	0.08955	0.0027	0.0028	0.0028
Os02t0582600-01	BGIOSGA006169	Heavy metal transport/detoxification protein domain containing protein	1	0.00180493	0	0.00152298	0	0.00173364	0.217138	0.0015	0.0018	0.0015
Os02t0582800-01	BGIOSGA006168	Conserved hypothetical protein	1	0.00253227	0	0.00210724	0	0.00243892	0.221692	0.002	0.0025	0.0021
Os02t0585200-01	BGIOSGA006159	Heavy metal transport/detoxification protein domain containing protein	1	0.00335714	0	0.00278753	0	0.00320958	0.198561	0.0026	0.0034	0.0027
Os02t0586000-01	BGIOSGA006156	Quinonprotein alcohol dehydrogenase-like domain containing protein	1	0.00470287	0	0.00471523	0	0.00454874	0.217178	0.0046	0.0047	0.0049
Os02t0588300-01	BGIOSGA006152	Similar to Fimbrin 1 (AtFIM1)	1	0.000638191	0	0.000664565	0	0.000604877	0.180646	0.0006	0.0006	0.0007
Os02t0591600-01	BGIOSGA006145	WD40 repeat-like domain containing protein	4	0.00384842	0.0410138	0.00399706	0.054909	0.00357654	0.148319	0.004	0.0039	0.0042
Os02t0592200-01	BGIOSGA006141	Conserved hypothetical protein	1	0.000978808	0	0.00102448	0			0.0012	0.001	0.0011
Os02t0592800-01	BGIOSGA006138	Protein of unknown function DUF581 family protein	1	0.0034738	0	0.00308569	0	0.00333795	0.204873	0.0031	0.0035	0.0031
Os02t0593600-01	BGIOSGA008529	Leucine-rich repeat, typical subtype containing protein	1	0.000905827	0	0.00076158	0	0.000871536	0.235976	0.0007	0.0009	0.0007
Os02t0596500-01	BGIOSGA006123	Snf7 family protein	1	0.00190097	0	0.0020555	0	0.00180266	0.187473	0.0018	0.0019	0.0022
Os02t0601800-03	BGIOSGA006099	Bromodomain containing protein	1	0.000605703	0	0.000620408	0	0.000576387	0.189557	0.0006	0.0006	0.0007
Os02t0605500-01	BGIOSGA006089	Zinc finger, TRAF-type domain containing protein	2	0.00240451	0	0.00248404	0			0.0025	0.0024	0.0026
Os02t0606000-01	BGIOSGA008588	Conserved hypothetical protein	1	0.00174827	0	0.00179503	0	0.0016632	0.196986	0.002	0.0018	0.0019
Os02t0606800-01	BGIOSGA008591	Isochorismatase hydrolase family protein	1	0.00174157	0	0.00182127	0	0.00166562	0.204554	0.0017	0.0017	0.0019
Os02t0608801-00	BGIOSGA006074	Lipase, GDSL domain containing protein	1	0.00111909	0	0.000957192	0	0.00107884	0.232558	0.001	0.0011	0.0009
Os02t0611400-01	BGIOSGA008608	Pentatricopeptide repeat domain containing protein	1	0.00064204	0	0.000658697	0	0.000615255	0.20502	0.0006	0.0006	0.0007
Os02t0612100-01	BGIOSGA008611	Phospholipid methyltransferase family protein	1	0.00264775	0	0.00260802	0	0.00255594	0.22192	0.0027	0.0027	0.0026
Os02t0612200-01	BGIOSGA006060	NB-ARC domain containing protein	4	0.00344389	0.0508051	0.00317089	0.168199	0.00371725	0.00960051	0.0032	0.0034	0.0032
Os02t0613400-01	BGIOSGA006052	Prefoldin domain containing protein	3	0.00450918	0.12471	0.00463142	0.141125	0.00428633	0.0963972	0.0053	0.0045	0.0049
Os02t0614200-01	BGIOSGA006050	Conserved hypothetical protein	1	0.00307973	0	0.0032519	0	0.00295869	0.215401	0.0031	0.0031	0.0034
Os02t0614400-01	BGIOSGA008620	Peptidase aspartic, active site domain containing protein	1	0.00169646	0	0.00176564	0	0.00162135	0.198753	0.002	0.0017	0.0018
Os02t0618400-02	BGIOSGA006030	Similar to Snapdragon myb protein 305 homolog	2	0.00298437	0	0.00271402	0.252744	0.00285655	0.0361027	0.0027	0.003	0.0027
Os02t0619600-01	BGIOSGA006023	Zinc finger, RING/FYVE/PHD-type domain containing protein	4	0.00250203	0.0453177	0.00254766	0.0518669	0.00252329	0.0528389	0.0026	0.0025	0.0026
Os02t0622200-01	BGIOSGA006016	Phosphatidylinositol N-acetylglucosaminyltransferase family protein	1	0.00148811	0	0.0015871	0	0.00141491	0.202979	0.0018	0.0015	0.0017
Os02t0625000-01	BGIOSGA008648	Similar to Cryptochrome 2	3	0.00199355	0.120706	0.00213728	0	0.00210932	0.0198614	0.00214012	0.00199355	0.00211619
Os02t0629000-01	BGIOSGA005995	Protein of unknown function DUF584 family protein	1	0.00265617	0	0.00228792	0	0.00256655	0.234242	0.0023	0.0027	0.0023
Os02t0634600-01	BGIOSGA008677	Conserved hypothetical protein	1	0.00122369	0	0.00124534	0	0.00116233	0.184305	0.0012	0.0012	0.0013
Os02t0637700-01	BGIOSGA005972	Similar to Alcohol dehydrogenase-like protein	2	0.0023264	0	0.00241909	0			0.0024	0.0023	0.0025
Os02t0638400-01	BGIOSGA005967	BRO1 domain containing protein	4	0.00508177	0.0487346	0.00524283	0.0608874	0.00548484	0.0909395	0.0054	0.0051	0.0053
Os02t0639800-02	BGIOSGA005963	Zinc finger, RING/FYVE/PHD-type domain containing protein	1	0.0070709	0	0.00626037	0	0.00682151	0.219348	0.0061	0.0071	0.0061
Os02t0640200-01	BGIOSGA008694	Conserved hypothetical protein	3	0.00489717	0.129673	0.00507256	0	0.00462771	0.0984117	0.005	0.0049	0.0051
Os02t0640500-01	BGIOSGA005959	Concanavalin A-like lectin/glucanase, subgroup domain containing protein	2	0.00316959	0	0.00332905	0	0.00320596	0.064113	0.0034	0.0032	0.0035
Os02t0642700-01	BGIOSGA008701	Protein of unknown function DUF821, CAP10-like family protein	3	0.0027459	0.122338	0.00272958	0.118036	0.00262288	0.0966502	0.0026	0.0028	0.0028
Os02t0643000-01	BGIOSGA005953	Similar to VAP27	1	0.00194442	0	0.00201714	0	0.00184725	0.196504	0.0023	0.0019	0.0021
Os02t0643500-01	BGIOSGA008703	Pentapeptide repeat containing protein	1	0.00162204	0	0.00172455	0	0.0015659	0.227609	0.0017	0.0016	0.0018
Os02t0643800-01	BGIOSGA008704	Auxin responsive SAUR protein family protein	1	0.00244483	0	0.00211189	0	0.0023485	0.25138	0.0022	0.0024	0.0021
Os02t0645000-01	BGIOSGA005939	Zinc finger, RING/FYVE/PHD-type domain containing protein	3	0.00707305	0	0.00599012	0.0561035	0.00690227	0.0177135	0.0064	0.0071	0.0057
Os02t0647300-01	BGIOSGA005936	Leucine-rich repeat, plant specific containing protein	3	0.00316605	0	0.00277672	0.0781329	0.00329318	0.0294192	0.0027	0.0032	0.0027
Os02t0652000-01	BGIOSGA005925	PREG-like protein	1	0.00212411	0	0.00180554	0	0.00204327	0.229028	0.0019	0.0021	0.0018
Os02t0653400-01	BGIOSGA005919	Similar to OSIGBa0101C23.8 protein	1	0.00119055	0	0.00102943	0	0.00115547	0.249933	0.001	0.0012	0.001
Os02t0654000-01	BGIOSGA008734	Similar to Methylglutaconyl-CoA hydratase	2	0.00307228	0	0.00322225	0	0.00308511	0.0694582	0.0033	0.0031	0.0032
Os02t0654100-01	BGIOSGA008735	Similar to Enoyl-CoA hydratase	2	0.00298269	0	0.00313501	0	0.00300449	0.0666989	0.0032	0.003	0.0032
Os02t0654700-01	BGIOSGA005915	APETALA2 (AP2) gene 59., Abiotic stress., AP2/ERF family protein	1	0.00150743	0	0.00132017	0	0.00145806	0.244521	0.0014	0.0015	0.0013
Os02t0658600-00	BGIOSGA008752	Similar to Beta-expansin (Fragment)	1	0.00164007	0	0.00143201	0	0.0015831	0.227079	0.0015	0.0016	0.0014
Os02t0659500-01	BGIOSGA008755	Zinc finger, C2H2-type domain containing protein	1	0.00131847	0	0.00122694	0	0.00127544	0.232706	0.0012	0.0013	0.0012
Os02t0664000-01	BGIOSGA008765	Similar to Phospholipid hydroperoxide glutathione peroxidase, chloroplast precursor (EC 1.11.1.12) (PHGPx)	3	0.00561338	0.139191	0.00546439	0.120087	0.00539949	0.121805	0.0052	0.0056	0.0056
Os02t0664700-02	BGIOSGA005886	Similar to cDNA clone:J013020D20, full insert sequence	1	0.00215296	0	0.00228962	0	0.00209543	0.23184	0.0022	0.0022	0.0024
Os02t0665250-01	BGIOSGA005884	Hypothetical protein	1	0.00448417	0	0.00398111	0	0.00433997	0.244042	0.0041	0.0045	0.0039
Os02t0666600-01	BGIOSGA008774	Harpin-induced 1 domain containing protein	2	0.00465654	0	0.00389508	0.218226	0.00446557	0.0571243	0.0037	0.0047	0.0038
Os02t0670400-01	BGIOSGA008782	Similar to HMGc1 protein	1	0.00291474	0	0.00289312	0	0.00279361	0.174742	0.0031	0.0029	0.003
Os02t0670900-02	BGIOSGA008784	Similar to Amino acid transporter protein-like	3	0.00322881	0	0.00270183	0.0385315	0.00334533	0.0244742	0.0027	0.0032	0.0027
Os02t0672400-01	BGIOSGA005860	Sugar transporter, conserved site domain containing protein	1	0.00120625	0	0.00126326	0	0.00115447	0.210241	0.0014	0.0012	0.0013
Os02t0674233-00	BGIOSGA005854	Hypothetical conserved gene	2	0.00892492	0	0.00803683	0	0.00900685	0.0809564	0.008	0.0089	0.008
Os02t0677600-01	BGIOSGA005848	Conserved hypothetical protein	1	0.00175376	0	0.00165076	0	0.00167287	0.220392	0.0017	0.0018	0.0017
Os02t0678300-01	BGIOSGA008809	Similar to protein HOTHEAD	2	0.0015412	0	0.00132654	0.236527	0.00155127	0.0684722	0.0013	0.0015	0.0013
Os02t0680500-01	BGIOSGA008816	Pentatricopeptide repeat domain containing protein	1	0.00103424	0	0.0010527	0			0.0012	0.001	0.0011
Os02t0680700-01	BGIOSGA005842	Similar to DNA binding protein	1	0.0014851	0	0.00154514	0	0.00141951	0.191902	0.0018	0.0015	0.0016
Os02t0682300-01	BGIOSGA005838	Zinc finger, RING/FYVE/PHD-type domain containing protein	1	0.00279002	0	0.00237704	0	0.00267881	0.23938	0.0022	0.0028	0.0023
Os02t0682600-01	BGIOSGA005836	Zinc finger, Tim10/DDP-type family protein	1	0.0052051	0	0.00523102	0	0.00498531	0.200146	0.0057	0.0052	0.0054
Os02t0684800-01	BGIOSGA005829	Hypothetical conserved gene	1	0.00648262	0	0.00655303	0	0.00618228	0.177872	0.006	0.0065	0.0069
Os02t0685900-00	BGIOSGA008829	Similar to Calcium dependent protein kinase	3	0.00238091	0.124224	0.00244121	0.141636	0.00226836	0.0985461	0.0024	0.0024	0.0023
Os02t0687100-00	BGIOSGA005820	Hypothetical conserved gene	2	0.00694126	0	0.00598953	0.186552	0.00702371	0.0561672	0.006	0.007	0.006
Os02t0689000-01	BGIOSGA008837	Pectinesterase inhibitor domain containing protein	1	0.00241425	0	0.00209222	0	0.0023255	0.231844	0.0022	0.0024	0.002
Os02t0690200-01	BGIOSGA008840	Conserved hypothetical protein	1	0.0053452	0	0.00590296	0	0.00512257	0.221645	0.0055	0.0054	0.0062
Os02t0690800-01	BGIOSGA008844	Peptidase M20 family protein	1	0.000988786	0	0.00101769	0	0.000942264	0.200707	0.0012	0.001	0.0011
Os02t0693000-01	BGIOSGA008847	Conserved hypothetical protein	2	0.00464465	0	0.00414483	0	0.00469793	0.0781439	0.0042	0.0047	0.004
Os02t0694900-00	BGIOSGA008854	Hypothetical conserved gene	2	0.00302966	0	0.00259043	0.249242	0.00305664	0.0764309	0.0026	0.003	0.0026
Os02t0697400-01	BGIOSGA005795	Similar to 4-coumarate--CoA ligase 1 (EC 6.2.1.12) (4CL 1) (4-coumaroyl-CoA synthase 1) (Clone 4CL14) (Fragment)	3	0.00237567	0.149092	0.00200133	0.0382082	0.00247849	0.0243405	0.002	0.0024	0.002
Os02t0700600-01	BGIOSGA008876	Similar to GAMYB-binding protein	2	0.00189995	0	0.00192875	0	0.00181304	0.038955	0.0018	0.0019	0.002
Os02t0701600-01	BGIOSGA008877	Similar to Tocopherol O-methyltransferase, chloroplast precursor (EC 2.1.1.95) (Gamma-tocopherol methyltransferase)	2	0.00285468	0	0.00293889	0			0.0033	0.0029	0.003
Os02t0705500-01	BGIOSGA005771	Helix-loop-helix DNA-binding domain containing protein	1	0.00120347	0	0.00112369	0	0.00115238	0.197818	0.0011	0.0012	0.0011
Os02t0712500-01	BGIOSGA005748	Protein of unknown function DUF23 family protein	1	0.000853511	0	0.000765567	0	0.000817666	0.212386	0.0008	0.0009	0.0008
Os02t0712700-01	BGIOSGA005746	Concanavalin A-like lectin/glucanase domain containing protein	4	0.00241728	0.0459204	0.00201038	0.0477736	0.00232663	0.0349397	0.002	0.0024	0.002
Os02t0714600-02	BGIOSGA008915	Ribose-phosphate pyrophosphokinase 4 (EC 2.7.6.1) (Phosphoribosyl pyrophosphate synthetase 4)	1	0.00134967	0	0.00130703	0	0.00128507	0.200862	0.0014	0.0014	0.0013
Os02t0718000-01	BGIOSGA008929	Conserved hypothetical protein	1	0.00229874	0	0.00198213	0	0.00222691	0.253858	0.0021	0.0023	0.0019
Os02t0720100-01	BGIOSGA005725	Cupredoxin domain containing protein	1	0.00252764	0	0.00239729	0	0.00245304	0.255879	0.0023	0.0025	0.0024
Os02t0720200-01	BGIOSGA008942	Similar to 65kD microtubule associated protein	1	0.000736129	0	0.000752971	0	0.000697292	0.187796	0.0007	0.0007	0.0008
Os02t0725200-01	BGIOSGA008960	SET domain containing protein	1	0.000882907	0	0.000917965	0	0.000839809	0.208667	0.0009	0.0009	0.001
Os02t0726000-01	BGIOSGA005699	FAS1 domain domain containing protein	1	0.00170846	0	0.00147753	0	0.00165822	0.24319	0.0014	0.0017	0.0014
Os02t0726400-01	BGIOSGA008964	BSD domain containing protein	2	0.0028639	0	0.00291095	0	0.00289092	0.0563627	0.003	0.0029	0.0029
Os02t0728600-01	BGIOSGA005691	Similar to H/ACA ribonucleoprotein complex subunit 2 (H/ACA snoRNP protein NHP2) (High mobility group-like nuclear protein 2)	2	0.00593725	0	0.00596005	0	0.00565655	0.0440227	0.0063	0.0059	0.0061
Os02t0729200-00	BGIOSGA005690	Hypothetical conserved gene	2	0.00213751	0	0.00180939	0.197056	0.00215381	0.0640638	0.0018	0.0021	0.0018
Os02t0729900-00	BGIOSGA008977	Hypothetical conserved gene	2	0.00582846	0	0.00514287	0			0.0049	0.0058	0.005
Os02t0732600-01	BGIOSGA005676	Similar to Typical P-type R2R3 Myb protein (Fragment)	1	0.00171911	0	0.0015761	0	0.00165704	0.20327	0.0015	0.0017	0.0016
Os02t0733900-01	BGIOSGA005668	Conserved hypothetical protein	1	0.00551299	0	0.00454179	0	0.00527542	0.206039	0.0047	0.0055	0.0045
Os02t0734900-01	BGIOSGA009001	Conserved hypothetical protein	1	0.00338829	0	0.00285346	0	0.0032447	0.219333	0.0027	0.0034	0.0028
Os02t0736900-01	BGIOSGA005661	Conserved hypothetical protein	1	0.00440978	0	0.00453557	0	0.00424814	0.242563	0.0047	0.0044	0.0046
Os02t0739700-01	BGIOSGA005653	E2F Family domain containing protein	1	0.000990259	0	0.00101563	0	0.000944592	0.199048	0.0009	0.001	0.0011
Os02t0740400-02	BGIOSGA005650	Lipase, GDSL domain containing protein	3	0.00354715	0	0.00306887	0.0552055	0.00340907	0.137014	0.0031	0.0036	0.0031
Os02t0740500-01	BGIOSGA009024	Conserved hypothetical protein	1	0.00396444	0	0.0040574	0	0.00378604	0.189099	0.0044	0.004	0.0043
Os02t0740600-01	BGIOSGA005649	Conserved hypothetical protein	1	0.00474891	0	0.00412655	0	0.00455405	0.200863	0.0041	0.0048	0.004
Os02t0740700-01	BGIOSGA005648	Peptidase M10A and M12B, matrixin and adamalysin family protein	1	0.00121648	0	0.00104359	0	0.00117533	0.236798	0.001	0.0012	0.001
Os02t0744000-01	BGIOSGA009039	Conserved hypothetical protein	1	0.0024059	0	0.00224295	0	0.00230119	0.197863	0.0022	0.0024	0.0023
Os02t0745300-00	BGIOSGA009044	No apical meristem (NAM) protein domain containing protein	2	0.00224925	0	0.00232266	0	0.00214244	0.0344702	0.0026	0.0023	0.0024
Os02t0745700-01	BGIOSGA009047	Fatty acid hydroxylase domain containing protein	1	0.00164648	0	0.00167188	0	0.00156761	0.196182	0.0016	0.0017	0.0018
Os02t0748100-01	BGIOSGA005622	RINT-1/TIP-1 family protein	1	0.000559079	0	0.000578738	0	0.000530972	0.195881	0.0005	0.0006	0.0006
Os02t0749900-01	BGIOSGA009057	Mitochodrial transcription termination factor-related family protein	2	0.00234338	0	0.00232519	0	0.00223676	0.0475377	0.0025	0.0023	0.0024
Os02t0752800-02	BGIOSGA009068	Similar to Dehydration responsive element binding protein 2B (DREB2B protein)	1	0.00133334	0	0.001241	0	0.00128644	0.232503	0.0013	0.0013	0.0012
Os02t0754000-02	BGIOSGA009074	TLDc domain containing protein	1	0.00119894	0	0.00124081	0	0.00114291	0.197838	0.0014	0.0012	0.0013
Os02t0754300-01	BGIOSGA009075	Ribosomal protein L29 family protein	2	0.00546868	0	0.00507565	0	0.00551095	0.0698356	0.0051	0.0055	0.0051
Os02t0756200-02	BGIOSGA005593	Similar to Phi-1 protein	1	0.00144618	0	0.00124985	0	0.00139271	0.221917	0.0013	0.0014	0.0012
Os02t0758200-01	BGIOSGA005584	Conserved hypothetical protein	1	0.00249297	0	0.00211214	0	0.00240334	0.240399	0.0019	0.0025	0.0021
Os02t0764500-01	BGIOSGA005558	Similar to Lhca5 protein	1	0.00170578	0	0.00179842	0	0.00164422	0.218511	0.0017	0.0017	0.0019
Os02t0766700-01	BGIOSGA005551	Similar to Abscisic acid responsive elements-binding factor (ABA-responsive element binding protein 2) (AREB2)	2	0.0025205	0	0.00230485	0	0.00245176	0.0538836	0.0023	0.0025	0.0023
Os02t0767100-01	BGIOSGA009109	Conserved hypothetical protein	2	0.00180265	0	0.00186379	0	0.00182325	0.0599387	0.0019	0.0018	0.002
Os02t0768200-01	BGIOSGA005540	emp24/gp25L/p24 family protein	3	0.00776475	0.133762	0.00828389	0	0.00806173	0.0199163	0.0086	0.0078	0.0085
Os02t0769800-01	BGIOSGA009117	Similar to Mitogen-activated protein kinase kinase kinase 1 (EC 2.7.1.-) (Arabidospsis NPK1-related protein kinase 1). Splice isoform 1S	1	0.0038391	0	0.00377025	0	0.00366424	0.198743	0.0037	0.0039	0.0038
Os02t0771200-01	BGIOSGA005529	Conserved hypothetical protein	3	0.00419821	0.134965	0.00375479	0.0592092	0.0040351	0.116537	0.0038	0.0042	0.0038
Os02t0774200-01	BGIOSGA005514	Conserved hypothetical protein	1	0.00446076	0	0.00374461	0	0.0043265	0.234201	0.0039	0.0045	0.0037
Os02t0774500-01	BGIOSGA005512	Similar to DNA-3-methyladenine glycosylase (EC 3.2.2.21) (3-methyladenine DNA glycosidase)	1	0.00180562	0	0.00187189	0	0.00173666	0.243142	0.0018	0.0018	0.0019
Os02t0775900-01	BGIOSGA005504	Conserved hypothetical protein	2	0.00592807	0	0.00546041	0	0.00598323	0.0546114	0.0055	0.0059	0.0055
Os02t0776700-01	BGIOSGA009134	Similar to Single myb histone 6	4	0.00280334	0.0385169	0.00278432	0.0360649	0.00283602	0.0461513	0.0028	0.0028	0.0028
Os02t0778300-01	BGIOSGA009138	Conserved hypothetical protein	3	0.00369398	0.129068	0.00383359	0	0.00392041	0.0223851	0.0041	0.0037	0.004
Os02t0778600-01	BGIOSGA026560	Similar to CEL5	2	0.00347675	0	0.00289949	0.17375			0.0029	0.0035	0.0029
Os02t0780550-01	BGIOSGA009147	Similar to smr domain containing protein	2	0.00178138	0	0.00179999	0	0.00170273	0.0365742	0.002	0.0018	0.0019
Os02t0782700-02	BGIOSGA005480	Similar to Transcription factor EREBP1	1	0.00118107	0	0.00121298	0	0.00113061	0.19135	0.0011	0.0012	0.0013
Os02t0787300-01	BGIOSGA005467	Similar to MAP kinase kinase	1	0.00123065	0	0.00103139	0	0.00118297	0.23556	0.0011	0.0012	0.001
Os02t0789600-01	BGIOSGA009178	Similar to DEM2	1	0.000713895	0	0.000704337	0	0.000683817	0.209426	0.0008	0.0007	0.0007
Os02t0792600-01	BGIOSGA009188	Hypothetical conserved gene	1	0.0036021	0	0.00372389	0	0.00340261	0.173735	0.0035	0.0036	0.0039
Os02t0793100-01	BGIOSGA009191	Armadillo-type fold domain containing protein	6	0.00238662	0.0357948	0.00245784	0.048001	0.00227465	0.0203266	0.0024	0.0024	0.0024
Os02t0796300-01	BGIOSGA009205	Similar to CCR4-NOT transcription complex subunit 7 (CCR4-associated factor 1) (CAF1) (BTG1 binding factor 1)	1	0.00148779	0	0.00134144	0	0.00142978	0.208634	0.0014	0.0015	0.0014
Os02t0798800-00	BGIOSGA005427	Leucine-rich repeat, cysteine-containing subtype containing protein	4	0.00624013	0.0400486	0.00647398	0.0507756	0.00593276	0.173888	0.0074	0.0063	0.0068
Os02t0799700-01	BGIOSGA005425	Conserved hypothetical protein	1	0.00267274	0	0.00226563	0	0.00260244	0.257958	0.0024	0.0027	0.0022
Os02t0803300-01	BGIOSGA009230	Epsin-like, N-terminal domain containing protein	2	0.0015277	0	0.00159206	0	0.00153969	0.0567554	0.0016	0.0015	0.0016
Os02t0803400-01	BGIOSGA005416	Vacuolar protein sorting 55 family protein	1	0.00322568	0	0.0033411	0	0.0030789	0.201562	0.0037	0.0032	0.0034
Os02t0803600-01	BGIOSGA009231	Longin domain containing protein	1	0.0019404	0	0.00194158	0	0.00185466	0.203305	0.0021	0.0019	0.002
Os02t0805800-01	BGIOSGA005405	Aminoglycoside phosphotransferase domain containing protein	5	0.00229967	0.0969437	0.00239622	0.0206272	0.00218841	0.0626024	0.0022	0.0023	0.0025
Os02t0813300-02	BGIOSGA009271	Cyclin-like F-box domain containing protein	4	0.00589052	0.0393525	0.00588925	0.0381689	0.00637765	0.0788981	0.0063	0.0059	0.0061
Os02t0814400-01	BGIOSGA009275	Cytochrome c, monohaem domain containing protein	1	0.00345976	0	0.00313588	0	0.0033485	0.237823	0.003	0.0035	0.003
Os02t0814800-01	BGIOSGA009277	Glutathione S-transferase, C-terminal-like domain containing protein	3	0.00338963	0	0.00291809	0.0561493	0.00352875	0.0262541	0.0029	0.0034	0.0029
Os02t0815200-01	BGIOSGA009280	Similar to 29 kDa ribonucleoprotein, chloroplast precursor (RNA-binding protein cp29)	3	0.00420427	0.135975	0.0036792	0.0486973	0.0044058	0.0219234	0.0037	0.0042	0.0037
Os02t0815400-01	BGIOSGA009282	Similar to Tfm5 protein	1	0.00147505	0	0.00153495	0	0.00141963	0.226601	0.001668	0.00147505	0.00153168
Os02t0815500-01	BGIOSGA009283	Alcohol dehydrogenase class III (EC 1.1.1.1) (Glutathione-dependent formaldehyde dehydrogenase) (EC 1.2.1.1) (FDH) (FALDH) (GSH-FDH)	1	0.00115004	0	0.00120628	0	0.0010983	0.202569	0.0014	0.0012	0.0013
Os02t0816100-01	BGIOSGA005367	HAD-superfamily hydrolase, subfamily IA, variant 2 protein	1	0.00191669	0	0.00196043	0	0.00183492	0.212194	0.0022	0.0019	0.002
Os02t0817200-01	BGIOSGA005361	WD-40 repeat containing protein	1	0.00114586	0	0.00116566	0	0.00109035	0.183774	0.0011	0.0012	0.0012
Os02t0822100-01	BGIOSGA009313	Divalent ion symporter domain containing protein	4	0.00371801	0.0511688	0.00325928	0.114346	0.0039569	0.086565	0.0033	0.0037	0.0033
Os02t0824100-00	BGIOSGA009326	Cytochrome P450 family protein	2	0.00169594	0	0.00142513	0.208409	0.00163195	0.0527419	0.0015	0.0017	0.0014
Os02t0829500-01	BGIOSGA002611	Beta-lactamase-like domain containing protein	1	0.00172711	0	0.00180426	0	0.00165346	0.208162	0.002	0.0017	0.0019
Os02t0829600-02	BGIOSGA002610	Similar to Sperm protamine P1 (Po1) [Contains: Sperm protamine P2 (Po2) (Main protamine)]	2	0.00466382	0	0.0048402	0	0.00447477	0.0431258	0.0045	0.0047	0.005
Os02t0829850-00	BGIOSGA002607	Similar to predicted protein	1	0.0025661	0	0.00231666	0	0.00245647	0.195901	0.0023	0.0026	0.0023
Os02t0830000-01	BGIOSGA009343	Pentatricopeptide repeat domain containing protein	2	0.00180824	0	0.00153315	0.225352	0.00174666	0.0554163	0.0016	0.0018	0.0015
Os02t0831200-01	BGIOSGA005307	Protein of unknown function DUF177 family protein	3	0.00469857	0.133844	0.00452958	0.1082	0.00448867	0.111388	0.0045	0.0047	0.0044
Os02t0832150-00	BGIOSGA005298	Similar to zinc finger (C3HC4-type RING finger) family protein	1	0.0029489	0	0.00261464	0	0.00284396	0.246747	0.0026	0.003	0.0026
Os03t0101200-00	BGIOSGA011629	Serine/threonine protein kinase-related domain containing protein	1	0.000543122	0	0.000553734	0	0.000518334	0.199727	0.0006	0.0005	0.0006
Os03t0102600-01	BGIOSGA011656	Hypothetical protein	1	0.00513724	0	0.00533443	0	0.00497036	0.22553	0.0052	0.0052	0.0055
Os03t0103000-01	BGIOSGA011659	Similar to Nitrate transporter	3	0.002303	0	0.00197192	0.0489562	0.00222079	0.13866	0.002	0.0023	0.0019
Os03t0109500-00	BGIOSGA011598	Similar to 40S ribosomal protein S17-4	2	0.00623059	0	0.00500958	0.133621	0.006295	0.0672197	0.005	0.0062	0.0049
Os03t0111000-01	BGIOSGA011594	Conserved hypothetical protein	1	0.00466212	0	0.00447204	0	0.0044882	0.214909	0.0046	0.0047	0.0045
Os03t0111300-01	BGIOSGA011591	Nonspecific lipid-transfer protein 2 (nsLTP2) (7 kDa lipid transfer protein)	3	0.014486	0	0.0128005	0.0587729	0.0140495	0.146947	0.0119	0.0145	0.0122
Os03t0115700-01	BGIOSGA011575	Short-chain dehydrogenase/reductase SDR family protein	1	0.00137542	0	0.00117592	0	0.00132395	0.240736	0.0011	0.0014	0.0012
Os03t0117900-01	BGIOSGA011723	Similar to Transcription factor	4	0.00907692	0.0501594	0.00793251	0.109316	0.00916721	0.0597983	0.008	0.0091	0.0079
Os03t0118200-02	BGIOSGA011840	UAA transporter family protein	1	0.00126379	0	0.0012382	0	0.00120732	0.207972	0.0014	0.0013	0.0013
Os03t0119966-01	BGIOSGA011734	Rice dwarf virus multiplication 1., Resistance to rice dwarf virus., Regulator of jasmonate (JA) signaling, NAC-domain protein	3	0.00198649	0.11718	0.00203553	0.134098	0.00189406	0.091493	0.002	0.002	0.002
Os03t0125100-01	BGIOSGA011548	Similar to beta-carotene hydroxylase	1	0.00159229	0	0.00139686	0	0.0015309	0.232236	0.0013	0.0016	0.0014
Os03t0125700-01	BGIOSGA011547	Ubiquitin ligase, Det1/DDB1-complexing domain containing protein	1	0.00412258	0	0.00425217	0	0.00394401	0.207016	0.0048	0.0041	0.0044
Os03t0128400-01	BGIOSGA011534	Hypothetical protein	1	0.00357392	0	0.00374132	0	0.00344095	0.240815	0.0036	0.0036	0.0039
Os03t0129100-01	BGIOSGA011531	Seven transmembrane protein MLO2	1	0.000782226	0	0.000751731	0	0.000745786	0.194074	0.0008	0.0008	0.0008
Os03t0136400-01	BGIOSGA011495	Similar to Inorganic phosphate transporter 1	1	0.00084848	0	0.000701856	0	0.000815179	0.222022	0.0007	0.0008	0.0007
Os03t0136800-01	BGIOSGA011493	Heat shock protein DnaJ, N-terminal domain containing protein	2	0.00304308	0	0.00311732	0	0.00307024	0.0662748	0.0032	0.0031	0.0031
Os03t0137600-02	BGIOSGA011810	Conserved hypothetical protein	1	0.00188452	0	0.00184382	0	0.00182005	0.251263	0.0018	0.0019	0.0018
Os03t0137700-01	BGIOSGA011490	Mg2+ transporter protein, CorA-like domain containing protein	2	0.00202056	0	0.00208625	0			0.0024	0.002	0.0022
Os03t0138400-01	BGIOSGA011814	Conserved hypothetical protein	1	0.00413092	0	0.00408062	0	0.0039716	0.219933	0.004	0.0041	0.0041
Os03t0140700-01	BGIOSGA011826	Tetratricopeptide-like helical domain containing protein	4	0.00526492	0.0456595	0.00464211	0.104702	0.00532571	0.0547948	0.0047	0.0053	0.0046
Os03t0145400-00	BGIOSGA011468	Hypothetical conserved gene	1	0.000624952	0	0.000523888	0	0.000600452	0.231749	0.0005	0.0006	0.0005
Os03t0148300-00	BGIOSGA011449	Hypothetical conserved gene	1	0.00325478	0	0.00330119	0	0.003126	0.201832	0.0031	0.0033	0.0034
Os03t0149100-00	BGIOSGA011445	Adventitious rootless1 (LOB domain protein)	1	0.00171317	0	0.00150482	0	0.00164903	0.218339	0.0015	0.0017	0.0015
Os03t0153900-01	BGIOSGA011880	Aromatic-ring hydroxylase family protein	1	0.00109897	0	0.00103893	0	0.00104978	0.219049	0.001	0.0011	0.001
Os03t0154100-01	BGIOSGA011882	Aromatic-ring hydroxylase family protein	1	0.00110585	0	0.000978679	0	0.00105566	0.221479	0.001	0.0011	0.001
Os03t0156600-01	BGIOSGA011424	Similar to Farnesylated protein (ATFP6)	1	0.00283757	0	0.00242584	0	0.00272184	0.207834	0.0023	0.0028	0.0024
Os03t0157400-01	BGIOSGA011421	ABC transporter-like domain containing protein	2	0.00114089	0	0.00115947	0	0.00114787	0.0605929	0.0013	0.0011	0.0012
Os03t0158600-00	BGIOSGA011900	Hypothetical conserved gene	1	0.00225073	0	0.00197375	0	0.00217103	0.238402	0.0019	0.0023	0.0019
Os03t0159400-01	BGIOSGA011414	Protein of unknown function DUF623, plant domain containing protein	1	0.00237299	0	0.00199023	0	0.00230709	0.253743	0.0019	0.0024	0.0019
Os03t0159600-01	BGIOSGA011413	Similar to Rab28 protein	1	0.00165239	0	0.00148454	0	0.00160216	0.245129	0.0014	0.0017	0.0014
Os03t0159700-01	BGIOSGA011905	Pentatricopeptide repeat domain containing protein	3	0.00319016	0.123835	0.00332238	0	0.00302975	0.0950103	0.0038	0.0032	0.0035
Os03t0159800-01	BGIOSGA011906	Complex 1 LYR protein family protein	1	0.00523534	0	0.00541361	0	0.00496795	0.177352	0.0063	0.0053	0.0057
Os03t0160300-00	BGIOSGA011411	Protein of unknown function DUF1677, plant family protein	1	0.00464962	0	0.00410908	0	0.00444419	0.198402	0.0043	0.0047	0.0041
Os03t0165400-01	BGIOSGA011389	Similar to Relative to SR12 protein (Fragment)	3	0.00155254	0.12515	0.00160475	0.148278	0.00148231	0.101093	0.0016	0.0016	0.0016
Os03t0166000-01	BGIOSGA011386	Alba, DNA/RNA-binding protein family protein	1	0.00143663	0	0.00157079	0	0.00136132	0.206521	0.0017	0.0014	0.0016
Os03t0166200-00	BGIOSGA011932	Similar to Prolyl 4-hydroxylase	4	0.00588104	0.0411457	0.00648467	0.081026	0.00635071	0.0802092	0.0062	0.0059	0.0061
Os03t0168300-01	BGIOSGA011379	Conserved hypothetical protein	2	0.00316217	0	0.00301404	0	0.0030189	0.0436217	0.0029	0.0032	0.0031
Os03t0168900-01	BGIOSGA011943	Ribosomal protein L32p domain containing protein	1	0.00405576	0	0.00426503	0	0.00391189	0.243281	0.0044	0.0041	0.0043
Os03t0172200-01	BGIOSGA011361	Mo25-like domain containing protein	3	0.00360952	0.116889	0.00400332	0	0.00384154	0.0199351	0.004	0.0036	0.0039
Os03t0178100-00	BGIOSGA011343	Similar to Copper-translocating P-type ATPase family protein, expressed	1	0.000502037	0	0.000534317	0	0.000481048	0.231437	0.0005	0.0005	0.0005
Os03t0178200-01	BGIOSGA011975	Protein of unknown function YGGT family protein	1	0.00193477	0	0.00169816	0	0.00187323	0.251089	0.0016	0.0019	0.0016
Os03t0179100-00	BGIOSGA011977	Similar to predicted protein	1	0.0020331	0	0.00172938	0	0.00196647	0.245296	0.0016	0.002	0.0017
Os03t0181800-01	BGIOSGA011988	Protein of unknown function DUF936, plant family protein	3	0.00229824	0.130751	0.00234413	0.143958	0.00241296	0.0209546	0.0025	0.0023	0.0024
Os03t0183500-01	BGIOSGA011324	Protein of unknown function DUF581 family protein	2	0.00571276	0	0.00529462	0	0.00576926	0.0657617	0.0053	0.0057	0.0053
Os03t0184500-01	BGIOSGA011321	Transcriptional factor B3 family protein	1	0.00185017	0	0.00190106	0	0.00176444	0.201469	0.0021	0.0019	0.002
Os03t0185800-01	BGIOSGA012003	Conserved hypothetical protein	1	0.00530698	0	0.00536765	0	0.00518761	0.258155	0.0056	0.0053	0.0054
Os03t0186100-01	BGIOSGA012004	Similar to Uroporphyrinogen III synthase	2	0.00300028	0	0.00316124	0	0.00301235	0.0706457	0.0034	0.003	0.0032
Os03t0187400-01	BGIOSGA012010	Zinc finger, FYVE/PHD-type domain containing protein	1	0.00231905	0	0.00212096	0	0.00223804	0.253808	0.0022	0.0023	0.0021
Os03t0191900-01	BGIOSGA011298	Pathogenesis-related transcriptional factor and ERF domain containing protein	2	0.00302708	0	0.00267336	0	0.00293366	0.0543137	0.0027	0.003	0.0026
Os03t0194300-01	BGIOSGA011289	Uncharacterised conserved protein UCP037471 domain containing protein	1	0.00110895	0	0.00094346	0	0.00107359	0.254738	0.0009	0.0011	0.0009
Os03t0195300-01	BGIOSGA011287	Similar to Low affinity sulphate transporter 3	4	0.00278559	0.0459152	0.00295082	0.0685594	0.00266116	0.0323466	0.0032	0.0028	0.003
Os03t0197400-01	BGIOSGA011278	Similar to COP9 signalosome complex subunit 4 (Signalosome subunit 4) (Constitutive photomorphogenesis protein 8) (FUSCA protein 4) (FUSCA4) (AtS4)	1	0.00108379	0	0.0011309	0	0.00102196	0.181645	0.0014	0.0011	0.0012
Os03t0198900-02	BGIOSGA011275	Methyladenine glycosylase domain containing protein	1	0.00141174	0	0.00144356	0	0.0013431	0.195727	0.0016	0.0014	0.0015
Os03t0201600-02	BGIOSGA011267	Similar to ischemia/reperfusion inducible protein	1	0.00163285	0	0.00169015	0	0.00155673	0.217346	0.0018	0.0016	0.0017
Os03t0201800-02	BGIOSGA011266	Similar to Glycosyl hydrolase family 10 protein, expressed	1	0.000767938	0	0.000658446	0	0.000732829	0.182776	0.0007	0.0008	0.0007
Os03t0202001-01	BGIOSGA011264	Similar to Adenylyl-sulfate kinase	1	0.00162016	0	0.00169469	0	0.00153856	0.210975	0.0019	0.0016	0.0018
Os03t0208600-01	BGIOSGA012083	Pentatricopeptide repeat domain containing protein	1	0.000837081	0	0.000808603	0	0.000800344	0.206062	0.0009	0.0008	0.0008
Os03t0211500-01	BGIOSGA011225	Hypothetical conserved gene	4	0.00554756	0.0358054	0.00577388	0.0498889	0.00559293	0.0419423	0.00581712	0.00554756	0.00597286
Os03t0212600-01	BGIOSGA012103	Targeting for Xklp2 family protein	1	0.00137139	0	0.0014182	0	0.00130423	0.190121	0.0013	0.0014	0.0015
Os03t0213500-01	BGIOSGA012109	Hypothetical protein	1	0.0027389	0	0.00280424	0	0.00263023	0.215744	0.0031	0.0027	0.0029
Os03t0216500-00	BGIOSGA011209	Conserved hypothetical protein	2	0.00257587	0	0.0021345	0.190008	0.00248522	0.0535353	0.0022	0.0026	0.0021
Os03t0224200-01	BGIOSGA012149	B-type response regulator 1., Cytokinin signaling	1	0.000627554	0	0.000626921	0	0.000599786	0.195241	0.0007	0.0006	0.0007
Os03t0225100-01	BGIOSGA011193	Serine/threonine protein kinase domain containing protein	1	0.00134849	0	0.00116008	0	0.0013027	0.244318	0.0012	0.0014	0.0011
Os03t0226700-01	BGIOSGA011189	Conserved hypothetical protein	3	0.00527788	0	0.00517333	0.148851	0.00508878	0.153293	0.0052	0.0053	0.0052
Os03t0227300-01	BGIOSGA012164	5'-3' exonuclease domain containing protein	1	0.00104243	0	0.0010771	0	0.00099112	0.20035	0.0012	0.001	0.0011
Os03t0227700-01	BGIOSGA012169	Cytochrome P450 family protein	1	0.000869291	0	0.000793024	0	0.000830033	0.205695	0.0008	0.0009	0.0008
Os03t0228200-01	BGIOSGA011181	Conserved hypothetical protein	1	0.00155536	0	0.00132897	0			0.0013	0.0016	0.0013
Os03t0228500-01	BGIOSGA012171	Conserved hypothetical protein	1	0.00198691	0	0.00205357	0	0.00189051	0.182132	0.0019	0.002	0.0022
Os03t0231900-01	BGIOSGA011173	Conserved hypothetical protein	1	0.00383408	0	0.00313424	0	0.00380354	0.251009	0.0032	0.0038	0.0031
Os03t0232200-01	BGIOSGA011170	Similar to BABY BOOM	1	0.000681907	0	0.000693778	0	0.000654154	0.202054	0.0007	0.0007	0.0007
Os03t0232900-01	BGIOSGA011167	Hly-III related domain containing protein	1	0.00108887	0	0.00114464	0	0.00103567	0.200531	0.0013	0.0011	0.0012
Os03t0235700-01	BGIOSGA011158	Similar to Peptide transporter 1	1	0.000748553	0	0.000756762	0	0.000709139	0.195918	0.0008	0.0008	0.0008
Os03t0238800-01	BGIOSGA011145	Conserved hypothetical protein	1	0.000675283	0	0.000710191	0	0.00064842	0.218263	0.0008	0.0007	0.0007
Os03t0239000-01	BGIOSGA011144	Concanavalin A-like lectin/glucanase, subgroup domain containing protein	1	0.00131534	0	0.00111312	0	0.00126454	0.219185	0.0011	0.0013	0.0011
Os03t0241100-01	BGIOSGA012207	Myb, DNA-binding domain containing protein	4	0.00242202	0.0387338	0.00268448	0.0805429	0.00264795	0.0826767	0.0026	0.0024	0.0026
Os03t0242300-01	BGIOSGA011134	Conserved hypothetical protein	1	0.00240909	0	0.00223035	0	0.00232979	0.257145	0.0021	0.0024	0.0022
Os03t0243600-01	BGIOSGA012214	FERM/acyl-CoA-binding protein, 3-helical bundle domain containing protein	1	0.000770192	0	0.000813853	0	0.000734556	0.201899	0.0009	0.0008	0.0009
Os03t0245100-01	BGIOSGA012223	NAD(P)-binding domain containing protein	4	0.00546064	0.0445959	0.00558596	0.0515151	0.00591984	0.0873417	0.0059	0.0055	0.0058
Os03t0245200-01	BGIOSGA011125	Protein of unknown function DUF1210 family protein	1	0.00188322	0	0.00172465	0	0.00181518	0.223849	0.0017	0.0019	0.0017
Os03t0247100-01	BGIOSGA012227	Conserved hypothetical protein	2	0.00134994	0	0.00139297	0	0.00129303	0.0412701	0.0013	0.0014	0.0015
Os03t0248500-01	BGIOSGA011110	Cupredoxin domain containing protein	3	0.0085379	0.140067	0.0088822	0			0.0092	0.0086	0.0088
Os03t0249200-01	BGIOSGA012237	Class I peptide chain release factor domain containing protein	1	0.00199841	0	0.002035	0	0.00190643	0.214323	0.0019	0.002	0.0021
Os03t0251000-02	BGIOSGA011103	Plant lipid transfer protein/seed storage/trypsin-alpha amylase inhibitor domain containing protein	4	0.0116993	0.0585705	0.0131902	0	0.0115966	0.0553901	0.0128416	0.0116993	0.0131892
Os03t0251350-00	BGIOSGA011102	Histone-fold domain containing protein	1	0.00181534	0	0.00166926	0	0.00174938	0.224191	0.0017	0.0018	0.0017
Os03t0255100-01	BGIOSGA011085	Similar to Relative to SR12 protein (Fragment)	7	0.00358223	0.0605677	0.00363437	0.0125144	0.00362425	0.0124199	0.0037	0.0036	0.0037
Os03t0257500-01	BGIOSGA011076	Protein of unknown function DUF292, eukaryotic domain containing protein	2	0.00447332	0	0.00423287	0	0.0042609	0.0347021	0.0043	0.0045	0.0043
Os03t0259600-01	BGIOSGA012262	Ubiquitin domain containing protein	5	0.015502	0.0714746	0.0165812	0.0183364	0.0160366	0.0980034	0.0161	0.0155	0.0158
Os03t0262700-01	BGIOSGA012271	Harpin-induced 1 domain containing protein	1	0.00192091	0	0.00157857	0	0.00185344	0.243095	0.0017	0.0019	0.0015
Os03t0263800-02	BGIOSGA012276	S-ribonuclease binding protein, SBP1, pollen domain containing protein	2	0.00253228	0	0.00252139	0	0.0024133	0.0361477	0.0023	0.0025	0.0026
Os03t0264300-00	BGIOSGA012278	Similar to Protein kinase domain containing protein, expressed	5	0.00558195	0.0876505	0.00600757	0.0244791	0.00621466	0.0362509	0.0063	0.0056	0.0061
Os03t0266900-02	BGIOSGA011047	Low molecular mass heat shock protein Oshsp17.3	1	0.00280538	0	0.00230212	0	0.00269	0.1928	0.0024	0.0028	0.0023
Os03t0267200-01	BGIOSGA011044	Low molecular mass heat shock protein Oshsp17.7	1	0.00271532	0	0.00224674	0	0.00260293	0.192513	0.0023	0.0027	0.0022
Os03t0267600-01	BGIOSGA011041	Hypothetical protein	1	0.0013243	0	0.00135174	0	0.00126462	0.200245	0.0015	0.0013	0.0014
Os03t0268100-01	BGIOSGA011037	Conserved hypothetical protein	1	0.000965065	0	0.00102448	0	0.000913657	0.179347	0.0012	0.001	0.0011
Os03t0268400-01	BGIOSGA011034	Similar to Mannose-1-phosphate guanyltransferase (EC 2.7.7.13) (ATP-mannose-1- phosphate guanylyltransferase) (GDP-mannose pyrophosphorylase) (NDP- hexose pyrophosphorylase)	2	0.0024511	0	0.00214522	0.237742	0.0023624	0.044963	0.0022	0.0025	0.0021
Os03t0270800-00	BGIOSGA011024	Conserved hypothetical protein	2	0.00594315	0	0.00529068	0	0.0058042	0.0642265	0.0055	0.006	0.0052
Os03t0272400-01	BGIOSGA012320	Hypothetical protein	1	0.00158864	0	0.0016364	0	0.00150803	0.164538	0.0015	0.0016	0.0017
Os03t0272900-02	BGIOSGA011015	DVL family protein	1	0.00450339	0	0.0037933	0	0.00433657	0.212409	0.0035	0.0045	0.0037
Os03t0273200-01	BGIOSGA011014	Similar to Laccase (EC 1.10.3.2)	3	0.00252548	0.143402	0.00214471	0.0376831	0.00264029	0.0233225	0.0021	0.0025	0.0021
Os03t0276500-01	BGIOSGA012332	Similar to Heat shock protein 70	3	0.0181994	0.128885	0.0150807	0.214813	0.0188996	0.0189727	0.015	0.0182	0.0148
Os03t0276700-01	BGIOSGA012334	Conserved hypothetical protein	1	0.00535361	0	0.00541825	0	0.00508809	0.186961	0.0063	0.0054	0.0056
Os03t0278900-01	BGIOSGA010991	ATPase, F0 complex, subunit B/B', bacterial and chloroplast family protein	1	0.00214739	0	0.00180681	0	0.00206437	0.233281	0.0017	0.0021	0.0018
Os03t0282700-00	BGIOSGA012362	DEAD-like helicase, N-terminal domain containing protein	1	0.00111823	0	0.000998217	0	0.00107433	0.23124	0.001	0.0011	0.001
Os03t0282800-01	BGIOSGA010972	Conserved hypothetical protein	2	0.00384838	0	0.00398309	0	0.00388075	0.0533546	0.0041	0.0039	0.004
Os03t0284000-00	BGIOSGA012366	Hypothetical conserved gene	1	0.00186843	0	0.001962	0	0.00178458	0.207133	0.0022	0.0019	0.002
Os03t0285800-01	BGIOSGA010959	MAP Kinase	1	0.00116696	0	0.000998413	0	0.00110505	0.181594	0.001	0.0012	0.001
Os03t0286300-01	BGIOSGA012376	Similar to Phosphate/phosphoenolpyruvate translocator protein-like	1	0.00139169	0	0.00129707	0	0.00133649	0.224486	0.0013	0.0014	0.0013
Os03t0288800-01	BGIOSGA012385	Conserved hypothetical protein	3	0.0020165	0.142571	0.00209988	0	0.00192857	0.121533	0.0023	0.002	0.0022
Os03t0292100-01	BGIOSGA012398	Hypothetical conserved gene	1	0.00114912	0	0.00111726	0	0.00110424	0.227162	0.0012	0.0012	0.0011
Os03t0296000-00	BGIOSGA010923	Myb transcription factor domain containing protein	1	0.00144969	0	0.00126609	0	0.00139237	0.216613	0.0013	0.0015	0.0013
Os03t0296200-00	BGIOSGA012414	Conserved hypothetical protein	1	0.00167	0	0.00172616	0	0.00159849	0.19979	0.0017	0.0017	0.0018
Os03t0297000-01	BGIOSGA010921	Protein of unknown function DUF538 family protein	1	0.00262278	0	0.00215175	0	0.00250152	0.214231	0.0022	0.0026	0.0021
Os03t0298100-00	BGIOSGA012427	Conserved hypothetical protein	1	0.00255575	0	0.00216233	0	0.00245097	0.234212	0.0023	0.0026	0.0021
Os03t0298600-01	BGIOSGA010916	Sel1-like domain containing protein	1	0.00630742	0	0.00650406	0	0.00605359	0.185393	0.0077	0.0063	0.0068
Os03t0298800-01	BGIOSGA010914	Similar to Spliceosomal protein	1	0.00186739	0	0.0019458	0	0.00177291	0.188119	0.0023	0.0019	0.0021
Os03t0305200-01	BGIOSGA010891	Conserved hypothetical protein	5	0.0109379	0.017906	0.00904783	0.0978671			0.009	0.011	0.0089
Os03t0305500-01	BGIOSGA012458	Fumarate lyase domain containing protein	1	0.000846555	0	0.000880573	0	0.000807187	0.203689	0.001	0.0008	0.0009
Os03t0305600-01	BGIOSGA012456	Mitochondrial import inner membrane translocase, subunit Tim17/22 family protein	1	0.00250559	0	0.00217355	0	0.00245308	0.232707	0.0023	0.0025	0.0021
Os03t0306700-01	BGIOSGA012462	bZIP transcription factor, bZIP-1 domain containing protein	1	0.00263552	0	0.00225296	0	0.00254094	0.239411	0.0022	0.0026	0.0022
Os03t0306800-01	BGIOSGA012463	Similar to CP12 (Fragment)	1	0.00343497	0	0.0029623	0	0.00331324	0.229672	0.0028	0.0034	0.0029
Os03t0311600-01	BGIOSGA012487	Helix-loop-helix DNA-binding domain containing protein	2	0.00458753	0	0.00396423	0	0.00446274	0.0721653	0.0042	0.0046	0.0038
Os03t0314700-01	BGIOSGA012499	NIF system FeS cluster assembly, NifU, C-terminal domain containing protein	1	0.0020256	0	0.00174386	0	0.0019402	0.231644	0.0018	0.002	0.0017
Os03t0317300-01	BGIOSGA012504	Peptidase A1 domain containing protein	3	0.00300436	0.145745	0.00267565	0.0666776	0.00313336	0.0234806	0.0027	0.003	0.0027
Os03t0317500-00	BGIOSGA012506	Similar to Eukaryotic aspartyl protease family protein	2	0.00204481	0	0.00186114	0	0.001965	0.0517515	0.0019	0.002	0.0019
Os03t0318400-01	BGIOSGA012509	Peptidase A1 domain containing protein	1	0.00104171	0	0.000946412	0	0.00100179	0.232615	0.001	0.001	0.0009
Os03t0318500-01	BGIOSGA010851	Similar to Glucose-6-phosphate 1-dehydrogenase, chloroplast precursor (EC 1.1.1.49) (G6PD)	1	0.000695292	0	0.000706287	0	0.000659223	0.19557	0.0008	0.0007	0.0007
Os03t0320400-01	BGIOSGA012517	SET domain containing protein	8	0.00637862	0.0137103	0.00731891	0.0138827			0.007	0.0064	0.0069
Os03t0320400-01	BGIOSGA012517	SET domain containing protein	8	0.00637862	0.0137103	0.00731891	0.0138827	0.00695194	0.0787403	0.00693269	0.00637862	0.00687941
Os03t0320600-01	BGIOSGA010844	VQ domain containing protein	1	0.00214794	0	0.00198693	0	0.00208831	0.256245	0.0021	0.0022	0.0019
Os03t0322200-01	BGIOSGA010837	Conserved hypothetical protein	1	0.00393589	0	0.00333478	0	0.00385389	0.229632	0.0035	0.0039	0.0032
Os03t0322500-01	BGIOSGA012527	Similar to 14 kDa zinc-binding protein (Protein kinase C inhibitor) (PKCI)	1	0.00338622	0	0.00352398	0	0.00324425	0.194388	0.0033	0.0034	0.0037
Os03t0323500-01	BGIOSGA005456	Arf GTPase activating protein family protein	1	0.00167277	0	0.00171582	0			0.0019	0.0017	0.0018
Os03t0324900-01	BGIOSGA012539	Zinc finger, RING/FYVE/PHD-type domain containing protein	3	0.00418622	0.141811	0.00374619	0.0661751			0.0037	0.0042	0.0037
Os03t0325600-02	BGIOSGA010824	Homeodomain-like containing protein	2	0.00275342	0	0.00251341	0	0.00266143	0.0549645	0.0026	0.0028	0.0025
Os03t0335100-01	BGIOSGA012570	Zinc finger, RING/FYVE/PHD-type domain containing protein	2	0.00276065	0	0.0025914	0	0.00277495	0.0685195	0.0026	0.0028	0.0026
Os03t0336200-02	BGIOSGA012577	Transcription factor RF2b	1	0.00146384	0	0.00146965	0	0.00140491	0.2159	0.0014	0.0015	0.0015
Os03t0336300-01	BGIOSGA012578	Peptidase M16, core domain containing protein	2	0.000820138	0	0.000844727	0	0.000778284	0.030016	0.001	0.0008	0.0009
Os03t0338000-01	BGIOSGA010778	Similar to Alanine:glyoxylate aminotransferase-like protein (Fragment)	2	0.00203389	0	0.00171894	0.194872	0.00195007	0.0459657	0.0018	0.002	0.0017
Os03t0340100-00	BGIOSGA012591	Similar to Zinc finger, C3HC4 type family protein	3	0.0069212	0	0.00624364	0.0896207	0.00720521	0.0279351	0.0062	0.0069	0.006
Os03t0342800-00	BGIOSGA010762	Hypothetical conserved gene	2	0.00707454	0	0.00609232	0	0.00714362	0.0841401	0.0061	0.0071	0.0061
Os03t0345300-01	BGIOSGA010750	Conserved hypothetical protein	1	0.00131295	0	0.00116278	0	0.00125976	0.234364	0.0012	0.0013	0.0012
Os03t0346700-01	BGIOSGA012608	Similar to JmjC domain containing protein, expressed	1	0.000521436	0	0.000530075	0	0.000494459	0.186575	0.0005	0.0005	0.0006
Os03t0347500-01	BGIOSGA010744	Similar to Senescence-associated protein (SAG29)	1	0.00149849	0	0.00130627	0	0.00144295	0.228954	0.0012	0.0015	0.0013
Os03t0349000-01	BGIOSGA010736	Nucleoporin interacting component family protein	1	0.000503084	0	0.000512883	0	0.000478207	0.198407	0.0005	0.0005	0.0005
Os03t0353333-00	BGIOSGA010725	Similar to Acyl carrier protein	2	0.0118528	0	0.0104115	0	0.0115129	0.0624613	0.0099	0.0119	0.0101
Os03t0355300-01	BGIOSGA012636	Protein of unknown function DUF1618 domain containing protein	4	0.00375011	0.046483	0.00359902	0.0322213	0.00350883	0.0265045	0.0036	0.0038	0.0035
Os03t0355800-01	BGIOSGA010722	Similar to Diphthine synthase (EC 2.1.1.98) (Diphthamide biosynthesis methyltransferase)	1	0.00196984	0	0.00204596	0	0.00187835	0.199154	0.0023	0.002	0.0021
Os03t0356526-00	BGIOSGA010716	Hypothetical conserved gene	1	0.00224386	0	0.00192838	0			0.0018	0.0022	0.0019
Os03t0363500-02	BGIOSGA010686	Similar to Sugar transporter-like protein	2	0.00170152	0	0.00181938	0	0.00170544	0.0706522	0.0018	0.0017	0.0018
Os03t0366800-00	BGIOSGA010671	Similar to Heat stress transcription factor B-4d	1	0.00153702	0	0.00136585	0	0.00147392	0.21633	0.0014	0.0015	0.0014
Os03t0374400-01	BGIOSGA012735	SNARE associated Golgi protein domain containing protein	1	0.00126922	0	0.00133323	0	0.00120746	0.201192	0.0013	0.0013	0.0014
Os03t0374600-01	BGIOSGA012736	Glycoside hydrolase, family 17 protein	1	0.00128932	0	0.00112951	0	0.00125076	0.240969	0.0012	0.0013	0.0011
Os03t0378000-01	BGIOSGA012745	Nucleoside phosphatase GDA1/CD39 family protein	2	0.00177527	0	0.00185388	0	0.00169584	0.050564	0.0018	0.0018	0.0019
Os03t0385301-01	BGIOSGA010619	Conserved hypothetical protein	1	0.00540679	0	0.00583043	0	0.00517645	0.200984	0.0069	0.0054	0.0061
Os03t0387800-01	BGIOSGA012775	Conserved hypothetical protein	2	0.00314395	0	0.0031551	0			0.0032	0.0032	0.0033
Os03t0390200-01	BGIOSGA010605	Serine/threonine-protein kinase SAPK1 (EC 2.7.1.37) (Osmotic stress/abscisic acid-activated protein kinase 1)	2	0.00252687	0	0.00255072	0	0.00254496	0.054139	0.0026	0.0025	0.0025
Os03t0392300-01	BGIOSGA012794	Similar to GTP-binding protein-like	1	0.00216951	0	0.00217038	0	0.00206327	0.198819	0.0021	0.0022	0.0023
Os03t0393900-01	BGIOSGA012798	Similar to S.tuberosum patatin (Fragment)	2	0.00215232	0	0.00178754	0.176796	0.00205981	0.0470426	0.0019	0.0022	0.0017
Os03t0394900-01	BGIOSGA010591	Conserved hypothetical protein	2	0.00236788	0	0.00242887	0			0.0028	0.0024	0.0026
Os03t0395000-01	BGIOSGA010590	Similar to Heme oxygenase 2 (Fragment)	1	0.00136675	0	0.0013768	0	0.00130317	0.211953	0.0013	0.0014	0.0014
Os03t0397300-01	BGIOSGA012808	Metallophosphoesterase domain containing protein	2	0.00165521	0	0.00171238	0	0.00158023	0.0404776	0.0019	0.0017	0.0018
Os03t0405000-01	BGIOSGA012834	NAD(P)-binding domain containing protein	2	0.00156299	0	0.00162032	0	0.0014894	0.0403069	0.0015	0.0016	0.0017
Os03t0412200-01	BGIOSGA012857	Conserved hypothetical protein	1	0.0033094	0	0.00350404	0	0.00318082	0.197543	0.0032	0.0033	0.0037
Os03t0412400-01	BGIOSGA010540	Conserved hypothetical protein	2	0.00311467	0	0.00287551	0	0.00300586	0.0491867	0.0028	0.0031	0.0029
Os03t0412800-01	BGIOSGA012859	Similar to Glucose-6-phosphate dehydrogenase precursor	1	0.000762284	0	0.000710168	0	0.000725813	0.202237	0.0007	0.0008	0.0007
Os03t0414900-00	BGIOSGA012867	Hypothetical protein	1	0.00167942	0	0.00161727	0	0.00161345	0.213245	0.0017	0.0017	0.0016
Os03t0419100-01	BGIOSGA012883	Protein of unknown function DUF1675 family protein	1	0.0014655	0	0.0013731	0	0.0014069	0.227217	0.0014	0.0015	0.0014
Os03t0419700-00	BGIOSGA010517	Hypothetical conserved gene	4	0.00882054	0.0525557	0.00826386	0.0292056	0.00888617	0.0614363	0.0083	0.0088	0.0083
Os03t0421100-01	BGIOSGA010509	Hypothetical conserved gene	1	0.00870837	0	0.00898143	0			0.0104	0.0088	0.0093
Os03t0422300-01	BGIOSGA012898	Conserved hypothetical protein	8	0.0335634	0.00821466	0.0329856	0.00617681			0.033	0.0337	0.0331
Os03t0422300-01	BGIOSGA012898	Conserved hypothetical protein	8	0.0335634	0.00821466	0.0329856	0.00617681	0.0325825	0.0712418	0.0328843	0.0335634	0.0331128
Os03t0423000-01	BGIOSGA012903	Cyclin-like F-box domain containing protein	1	0.00173406	0	0.00180429	0	0.00164754	0.189371	0.0017	0.0017	0.0019
Os03t0426900-01	BGIOSGA012917	Similar to Heat shock protein 101	1	0.000454531	0	0.000464369	0	0.000430378	0.19621	0.0004	0.0005	0.0005
Os03t0427100-01	BGIOSGA010490	Zinc finger, RING/FYVE/PHD-type domain containing protein	2	0.00327471	0	0.0034078	0	0.00329248	0.0576152	0.0035	0.0033	0.0036
Os03t0432000-00	BGIOSGA012935	Hypothetical conserved gene	3	0.00559726	0	0.00475254	0.0488138	0.00540293	0.14747	0.0049	0.0056	0.0048
Os03t0445700-01	BGIOSGA010454	Similar to LOB domain protein 39	1	0.00225333	0	0.00208287	0	0.00217381	0.246858	0.0021	0.0023	0.0021
Os03t0566700-01	BGIOSGA010418	Similar to NB-ARC domain containing protein, expressed	1	0.00244299	0	0.002596	0	0.00230786	0.19114	0.0024	0.0025	0.0027
Os03t0570100-01	BGIOSGA010408	Similar to Cytochrome P450 79A1 (EC 1.14.13.41) (Tyrosine N-monooxygenase) (Cytochrome P450Tyr)	2	0.0041891	0	0.00358675	0.232063	0.00403078	0.0535223	0.0034	0.0042	0.0035
Os03t0572300-01	BGIOSGA010396	Modifier of rudimentary, Modr family protein	3	0.00557414	0.116426	0.0057998	0.142631	0.00530407	0.0879475	0.0071	0.0056	0.0062
Os03t0574600-01	BGIOSGA010390	Conserved hypothetical protein	4	0.0202315	0.0414248	0.019744	0.032972	0.0190619	0.173485	0.0199	0.0203	0.0196
Os03t0576600-00	BGIOSGA010383	Acyl-CoA-binding protein (ACBP)	1	0.00276415	0	0.00281124	0	0.00262236	0.177678	0.0032	0.0028	0.0029
Os03t0578200-01	BGIOSGA010377	Conserved hypothetical protein	1	0.00518652	0	0.00455884	0	0.00499965	0.192867	0.0047	0.0052	0.0045
Os03t0578500-01	BGIOSGA013005	Hypothetical conserved gene	1	0.00704405	0	0.00702685	0	0.00670593	0.165607	0.0065	0.0071	0.0074
Os03t0580800-01	BGIOSGA010368	Lipase, GDSL domain containing protein	3	0.0036222	0.134773	0.0034751	0.105825	0.00345808	0.111448	0.0034	0.0036	0.0036
Os03t0582000-02	BGIOSGA013019	Formiminotransferase, N-terminal domain containing protein	1	0.00136555	0	0.00142585	0	0.00129776	0.191228	0.0016	0.0014	0.0015
Os03t0584300-01	BGIOSGA013024	Uncharacterised protein family UPF0136, Transmembrane domain containing protein	1	0.00371058	0	0.00368475	0	0.00356083	0.236491	0.0038	0.0037	0.0037
Os03t0584500-00	BGIOSGA013025	Hypothetical conserved gene	2	0.00867879	0	0.00987304	0	0.00846723	0.0597911	0.011	0.0087	0.0101
Os03t0586500-01	BGIOSGA013027	Conserved hypothetical protein	2	0.00430791	0	0.0042466	0	0.00412143	0.0354514	0.0041	0.0043	0.0044
Os03t0587100-04	BGIOSGA013030	Expressed protein	3	0.00424365	0.146967	0.0044117	0			0.0046	0.0043	0.0044
Os03t0598700-01	BGIOSGA013077	Zinc finger, RING/FYVE/PHD-type domain containing protein	1	0.00200154	0	0.00208039	0	0.00191296	0.180314	0.0019	0.002	0.0022
Os03t0607200-01	BGIOSGA010267	Gibberellin regulated protein family protein	1	0.0048017	0	0.00413629	0	0.00462571	0.230036	0.0043	0.0048	0.0041
Os03t0608600-01	BGIOSGA010260	Peptidase, trypsin-like serine and cysteine domain containing protein	2	0.00316065	0	0.0031356	0	0.00318975	0.0515375	0.0032	0.0032	0.0031
Os03t0608800-01	BGIOSGA013108	PDZ/DHR/GLGF domain containing protein	4	0.00439706	0.0381425	0.00449826	0.0461822	0.00404278	0.129671	0.0043	0.0044	0.0044
Os03t0616450-00	BGIOSGA013125	Hypothetical conserved gene	2	0.00862414	0	0.00866708	0	0.00825219	0.0441886	0.0084	0.0087	0.0089
Os03t0617900-01	BGIOSGA010238	Semialdehyde dehydrogenase, dimerisation region domain containing protein	1	0.0010667	0	0.00106369	0			0.0012	0.0011	0.0011
Os03t0618300-01	BGIOSGA010237	Isopenicillin N synthase family protein	2	0.00249227	0	0.00211558	0.185141	0.00252123	0.0612767	0.0021	0.0025	0.0021
Os03t0629900-02	BGIOSGA010200	Conserved hypothetical protein	1	0.0035427	0	0.00376996	0	0.00342861	0.249925	0.0041	0.0035	0.0039
Os03t0640000-00	BGIOSGA010171	Patatin family protein	1	0.00104076	0	0.000876428	0	0.00100945	0.250549	0.0009	0.001	0.0008
Os03t0646200-01	BGIOSGA010146	Peptidase C12, ubiquitin carboxyl-terminal hydrolase 1 domain containing protein	1	0.00172377	0	0.00164042	0			0.0017	0.0017	0.0017
Os03t0646400-01	BGIOSGA010145	Transmembrane protein 97, predicted domain containing protein	1	0.00277326	0	0.00269031	0	0.00268915	0.25155	0.0027	0.0028	0.0027
Os03t0648900-02	BGIOSGA014819	HAD-superfamily subfamily IE hydrolase protein	3	0.00544905	0.141634	0.00518146	0.105168	0.00522115	0.121491	0.0057	0.0055	0.0053
Os03t0650800-00	BGIOSGA013227	Protein of unknown function DUF593 family protein	1	0.000879487	0	0.000862003	0	0.000839242	0.204965	0.0008	0.0009	0.0009
Os03t0667700-01	BGIOSGA010091	Similar to RanBP1 domain containing protein, expressed	1	0.00114179	0	0.0011621	0	0.00109114	0.188794	0.0013	0.0011	0.0012
Os03t0669200-01	BGIOSGA010086	Similar to GTP binding protein2	1	0.00115191	0	0.00118185	0	0.00109823	0.200388	0.0011	0.0012	0.0012
Os03t0674700-01	BGIOSGA013306	Similar to Growth-regulating factor 3	1	0.00101893	0	0.00105913	0	0.000970934	0.175874	0.0012	0.001	0.0011
Os03t0675500-00	BGIOSGA010067	Hypothetical conserved gene	1	0.00367989	0	0.00328362	0	0.00355604	0.2416	0.003	0.0037	0.0032
Os03t0678400-01	BGIOSGA013314	Zinc finger, RING/FYVE/PHD-type domain containing protein	1	0.00187286	0	0.00197766	0	0.00179729	0.202629	0.0022	0.0019	0.0021
Os03t0680700-00	BGIOSGA010052	Similar to Knotted1-interacting protein	5	0.00653135	0.016026	0.00567246	0.15491	0.00672271	0.0234709	0.0057	0.0065	0.0056
Os03t0684500-01	BGIOSGA013345	Similar to glycosyltransferase family protein 47	3	0.00176056	0.124454	0.00182363	0.148433	0.00167627	0.097896	0.0021	0.0018	0.0019
Os03t0687400-00	BGIOSGA010027	Ribosome-inactivating protein family protein	2	0.00372519	0	0.00312525	0.237195	0.00375319	0.0796113	0.0031	0.0037	0.0031
Os03t0687700-01	BGIOSGA010026	Ribosome-inactivating protein domain containing protein	1	0.00211333	0	0.00177028	0	0.00204119	0.235465	0.00169687	0.00211333	0.00176621
Os03t0690600-01	BGIOSGA010017	Similar to SCARECROW-like protein	2	0.0011806	0	0.00121656	0	0.0011219	0.0346365	0.0014	0.0012	0.0013
Os03t0692700-03	BGIOSGA010010	Hypothetical conserved gene	1	0.00263187	0	0.00211585	0	0.00252881	0.240741	0.002	0.0026	0.0021
Os03t0701200-01	BGIOSGA013397	Similar to Sugar-starvation induced protein (Fragment)	4	0.00654014	0.050685	0.00572818	0.110838	0.00627972	0.0384669	0.0058	0.0065	0.0057
Os03t0703400-01	BGIOSGA009963	Similar to MAP3K beta 3 protein kinase (EC 2.7.1.37) (Fragment)	1	0.000702526	0	0.00073429	0	0.000672044	0.214688	0.0007	0.0007	0.0008
Os03t0703900-01	BGIOSGA013408	SNARE associated Golgi protein domain containing protein	2	0.00324393	0	0.00337798	0	0.00325142	0.0666787	0.0034	0.0033	0.0034
Os03t0704100-01	BGIOSGA013410	PAP fibrillin family protein	1	0.00170025	0	0.00169807	0	0.00162607	0.216355	0.0018	0.0017	0.0017
Os03t0705300-01	BGIOSGA009958	Similar to 4,5 PIP kinase (Phosphatidylinositol-4-phosphate 5-kinase family protein)	1	0.000600067	0	0.000604766	0	0.000572486	0.203029	0.0007	0.0006	0.0006
Os03t0712800-01	BGIOSGA009926	Similar to Glutamine synthetase root isozyme 2 (EC 6.3.1.2) (Glutamate--ammonia ligase)	1	0.00117263	0	0.00111014	0	0.00111908	0.19408	0.0012	0.0012	0.0011
Os03t0713600-01	BGIOSGA009922	Aldo/keto reductase domain containing protein	3	0.0046105	0.125577	0.00484697	0	0.00440783	0.102424	0.0045	0.0046	0.0051
Os03t0715600-01	BGIOSGA013458	Similar to EF hand family protein	1	0.001569	0	0.00156276	0	0.0014911	0.206089	0.0017	0.0016	0.0016
Os03t0720300-02	BGIOSGA013468	Similar to Glutamate decarboxylase	1	0.00342504	0	0.00278477	0	0.00329805	0.214075	0.0026	0.0034	0.0027
Os03t0722000-02	BGIOSGA009898	Hypothetical conserved gene	1	0.00303896	0	0.00259251	0	0.002929	0.239272	0.0024	0.003	0.0025
Os03t0724800-01	BGIOSGA009889	Protein of unknown function DUF1618 domain containing protein	1	0.00105837	0	0.00103876	0	0.0010136	0.201002	0.001	0.0011	0.0011
Os03t0725800-01	BGIOSGA013493	Helix-loop-helix DNA-binding domain containing protein	3	0.00371534	0.139002	0.0031743	0.0380389	0.00387685	0.0219406	0.0032	0.0037	0.0031
Os03t0728200-00	BGIOSGA013065	Pentatricopeptide repeat domain containing protein	2	0.0014786	0	0.00138197	0	0.00142368	0.0483005	0.0014	0.0015	0.0014
Os03t0729900-01	BGIOSGA009873	BSD domain containing protein	2	0.00167872	0	0.00175583	0	0.00169701	0.053766	0.0018	0.0017	0.0019
Os03t0730200-00	BGIOSGA013501	Hypothetical conserved gene	1	0.00328983	0	0.00293007	0			0.0027	0.0033	0.0028
Os03t0731900-01	BGIOSGA009868	Similar to Isopentenyl/dimethylallyl diphosphate synthase (Fragment)	2	0.00188359	0	0.0019137	0	0.00179427	0.0357141	0.0022	0.0019	0.002
Os03t0732000-00	BGIOSGA009867	Similar to 4-hydroxy-3-methylbut-2-enyl diphosphate reductase	2	0.00339834	0	0.00354249	0	0.0032178	0.0305425	0.0033	0.0034	0.0037
Os03t0733000-01	BGIOSGA009865	Conserved hypothetical protein	2	0.0118594	0	0.0114494	0	0.0115038	0.0525652	0.0117	0.0119	0.0115
Os03t0734900-00	BGIOSGA009856	Similar to CCT motif family protein, expressed	1	0.00161543	0	0.00169609	0	0.00155188	0.206204	0.0019	0.0016	0.0018
Os03t0744800-01	BGIOSGA009828	emp24/gp25L/p24 family protein	2	0.00416504	0	0.00423643	0	0.00398551	0.0399267	0.004	0.0042	0.0044
Os03t0746800-01	BGIOSGA009820	WD-40 repeat containing protein	1	0.00100671	0	0.00104637	0	0.000959451	0.200568	0.0012	0.001	0.0011
Os03t0747500-01	BGIOSGA009815	Seed maturation protein domain containing protein	3	0.00635696	0	0.00595696	0.105995	0.00611698	0.137784	0.0061	0.0064	0.006
Os03t0758500-01	BGIOSGA009779	Cupredoxin domain containing protein	1	0.0026693	0	0.00224908	0	0.00256335	0.209983	0.0022	0.0027	0.0022
Os03t0766800-01	BGIOSGA013629	Conserved hypothetical protein	1	0.005692	0	0.00542874	0	0.00550004	0.219023	0.0054	0.0057	0.0054
Os03t0766900-01	BGIOSGA013630	Allene oxide synthase	2	0.00311111	0	0.00326843	0	0.00313527	0.0584128	0.0033	0.0031	0.0033
Os03t0767900-01	BGIOSGA037347	Uncharacterised protein family UPF0497, trans-membrane plant domain containing protein	1	0.00287706	0	0.00280571	0	0.00276688	0.225764	0.0029	0.0029	0.0028
Os03t0769400-01	BGIOSGA013632	Conserved hypothetical protein	1	0.000829058	0	0.000855596	0	0.000790963	0.190631	0.0008	0.0008	0.0009
Os03t0769700-01	BGIOSGA013633	Uncharacterised conserved protein UCP031279 domain containing protein	2	0.00573719	0	0.0048404	0.192708	0.0058243	0.0669342	0.0048	0.0057	0.0048
Os03t0771100-01	BGIOSGA009746	Myb transcription factor domain containing protein	1	0.00134338	0	0.00127677	0	0.00128146	0.188606	0.0014	0.0013	0.0013
Os03t0772900-01	BGIOSGA009742	Conserved hypothetical protein	1	0.00185034	0	0.00192634	0	0.00177313	0.215354	0.0021	0.0019	0.002
Os03t0773000-01	BGIOSGA009741	Protein of unknown function DUF1005 family protein	2	0.00203665	0	0.00174208	0.236157	0.00205454	0.0719574	0.0017	0.002	0.0017
Os03t0780500-02	BGIOSGA013668	Similar to Inosine-5'-monophosphate dehydrogenase (EC 1.1.1.205) (IMP dehydrogenase) (IMPDH) (IMPD)	1	0.00453803	0	0.00472943	0	0.00434261	0.221422	0.0052	0.0046	0.0049
Os03t0782300-01	BGIOSGA013670	Conserved hypothetical protein	1	0.00319381	0	0.00291344	0	0.00311789	0	0.0027	0.0032	0.0028
Os03t0784000-02	BGIOSGA013679	Similar to deoxyribodipyrimidine photolyase	1	0.00115998	0	0.00122592	0			0.0014	0.0012	0.0013
Os03t0784300-01	BGIOSGA009702	Similar to predicted protein	2	0.00446969	0	0.00470582	0			0.0055	0.0045	0.005
Os03t0784800-01	BGIOSGA009699	Homo sapiens protein involved in sexual development, complete cds	1	0.00136406	0	0.00142349	0	0.00130651	0.223566	0.0014	0.0014	0.0015
Os03t0785200-02	BGIOSGA009697	Mitochodrial transcription termination factor-related family protein	1	0.00145971	0	0.00119448	0	0.00141155	0.234802	0.0011	0.0015	0.0012
Os03t0785500-01	BGIOSGA013681	Protein of unknown function DUF284, transmembrane eukaryotic family protein	3	0.00368566	0.117633	0.00374111	0.126518	0.00349963	0.0881543	0.0043	0.0037	0.0039
Os03t0785900-01	BGIOSGA009694	Similar to Glutathione-S-transferase	2	0.00384644	0	0.00318525	0.160368	0.00369563	0.0467539	0.003	0.0039	0.0031
Os03t0786600-01	BGIOSGA009691	Peptidase C12, ubiquitin carboxyl-terminal hydrolase 1 domain containing protein	1	0.00110623	0	0.00105761	0	0.00105689	0.21853	0.001	0.0011	0.0011
Os03t0790500-01	BGIOSGA013702	Alpha/beta hydrolase fold-3 domain containing protein	2	0.00264248	0	0.00222011	0.211499	0.00266862	0.072002	0.0022	0.0026	0.0022
Os03t0792900-01	BGIOSGA009664	Similar to PVPR3 protein	2	0.00540265	0	0.00563696	0	0.0051741	0.036209	0.0063	0.0054	0.0059
Os03t0794200-00	BGIOSGA013716	Acyl-CoA N-acyltransferase domain containing protein	1	0.00233644	0	0.00197259	0	0.00228798	0.237219	0.0021	0.0023	0.0019
Os03t0794400-00	BGIOSGA013718	Acyl-CoA N-acyltransferase domain containing protein	1	0.0026625	0	0.00221817	0	0.00257966	0.233646	0.0023	0.0027	0.0021
Os03t0795300-01	BGIOSGA009652	Similar to Extensin protein-like	1	0.00113306	0	0.000947001	0	0.00108885	0.220233	0.0009	0.0011	0.0009
Os03t0795600-01	BGIOSGA009649	Uncharacterised protein family UPF0005 domain containing protein	2	0.00358853	0	0.00307523	0.21093	0.00357549	0.059209	0.0031	0.0036	0.0031
Os03t0797000-01	BGIOSGA009642	Similar to Indole synthase	2	0.00318754	0	0.00332617	0	0.00304052	0.0448325	0.0036	0.0032	0.0034
Os03t0798200-01	BGIOSGA013731	Zinc finger, RING/FYVE/PHD-type domain containing protein	4	0.00455067	0.0402361	0.00469999	0.0519603	0.00500764	0.08879	0.005	0.0046	0.0049
Os03t0799600-02	BGIOSGA013740	Similar to ES43 like protein	2	0.00396865	0	0.00406416	0	0.00399354	0.0538692	0.0041	0.004	0.004
[truncated: 1,344 more rows]
