# Supplementary material for: Whole-Genome Analysis Revealed the Positively Selected Genes during the Differentiation of indica and Temperate japonica Rice
Source: PLoS One. 2015 Mar 16;10(3):e0119239. doi: 10.1371/journal.pone.0119239 (PMC4361536; doi:10.1371/journal.pone.0119239)
Supplement: S2 Table — (XLSX) [file pone.0119239.s002.xlsx]

## Sheet: Table
Table S2. The positively selected genes detected with KaKs_calculator, whose Kss are more than zero.
ID	Annotation	Molecular function	Biological process	Method	Ka	Ks	Ka/Ks	P-Value(Fisher)
LOC_Os06g44930.1	Expressed protein			MLWL	0.0691429	0.0181623	3.80695	0.0131942
				NG	0.0693465	0.0176506	3.92885	0.0219352
				GNG	0.0749752	0.0180013	4.16498	0.0219352
				GY-HKY	0.0685964	0.0178331	3.84657	0.0344713
				MLPB	0.0667629	0.020579	3.24422	0.0358656
				MYN	0.0631491	0.0210941	2.99368	0.129025
				GMYN	0.0631491	0.0210941	2.99368	0.129025
Os04t0129900-01	Dynamin family protein	GTPase activity (GO:0003924)		MLPB	0.0169844	0.00243531	6.97421	0.00263548
		GTP binding (GO:0005525)		NG	0.0166182	0.00227397	7.30799	0.0238351
				GNG	0.0169288	0.00227973	7.42581	0.0238351
				MLWL	0.0164011	0.00334507	4.90305	0.0263733
				GY-HKY	0.014118	0.00539076	2.61893	0.433715
				MYN	0.0140787	0.00512775	2.7456	0.438158
				GMYN	0.0140787	0.00512775	2.7456	0.438158
Os04t0589400-00	Conserved hypothetical protein			MYN	0.0148739	0.00385622	3.85713	0.0118148
				GMYN	0.0148739	0.00385622	3.85713	0.0118148
				GY-HKY	0.0130038	0.00453173	2.8695	0.0375542
				MLPB	0.0111245	0.0065268	1.70444	0.463036
				MLWL	0.010899	0.00619109	1.76043	0.46489
				NG	0.0105939	0.00659701	1.60586	0.465294
				GNG	0.0107196	0.0066456	1.61304	0.465294
LOC_Os11g08410.1	GATA zinc finger domain containing protein	Sequence-specific DNA binding transcription factor activity(GO:0003700)	Nucleobase, nucleoside, nucleotide and nucleic acid metabolic process(GO:0006139)	NG	0.0210956	0.00347457	6.07142	0.0210365
			Biosynthetic processbiological_process(GO:0009058)	GNG	0.0215979	0.00348802	6.19202	0.0210365
				MLPB	0.0209927	0.00439701	4.7743	0.0568955
				MLWL	0.0201336	0.00402562	5.00136	0.0585137
				GY-HKY	0.0189764	0.00513719	3.69392	0.216144
				MYN	0.0184157	0.00562649	3.27304	0.319095
				GMYN	0.0184157	0.00562649	3.27304	0.319095
Os12t0135900-00	Similar to 50S ribosomal protein L24	Structural constituent of ribosome (GO:0003735)	Translation (GO:0006412)	MLPB	0.00950113	0.00239771	3.96258	0.0461892
				GY-HKY	0.00964797	0.00303589	3.17797	0.059251
				MYN	0.00931484	0.00334354	2.78592	0.180501
				GMYN	0.00931484	0.00334354	2.78592	0.180501
				NG	0.00907506	0.00359775	2.52243	0.265273
				GNG	0.00916718	0.00361217	2.53786	0.265273
				MLWL	0.00914888	0.00351645	2.60174	0.266228
LOC_Os03g28920.1	Conserved hypothetical protein			MYN	0.0423873	0.00835149	5.07543	0.0331284
				GMYN	0.0423873	0.00835149	5.07543	0.0331284
				GY-HKY	0.0420632	0.00891679	4.71731	0.0978367
				MLWL	0.0423253	0.00816498	5.18376	0.10091
				MLPB	0.0423762	0.00796983	5.31708	0.102176
				NG	0.0390576	0.00921019	4.2407	0.165759
				GNG	0.0408027	0.00930509	4.38499	0.165759
Os03t0389100-01	Peptidase C14, caspase catalytic domain containing protein	Cysteine-type endopeptidase activity(GO:0004197)	Proteolysis(GO:0006508)	MLWL	0.0448105	0.00749656	5.97747	0.00799506
				NG	0.0452464	0.00733951	6.16476	0.00816228
				GNG	0.0475993	0.00739969	6.4326	0.00816228
				MLPB	0.0477778	0.0102134	4.67797	0.0321253
				GY-HKY	0.0409948	0.00952737	4.30285	0.0981596
				MYN	0.0399795	0.0099275	4.02715	0.228032
				GMYN	0.0399795	0.0099275	4.02715	0.228032
