# Supplementary material for: Whole-Genome Analysis Revealed the Positively Selected Genes during the Differentiation of indica and Temperate japonica Rice
Source: PLoS One. 2015 Mar 16;10(3):e0119239. doi: 10.1371/journal.pone.0119239 (PMC4361536; doi:10.1371/journal.pone.0119239)
Supplement: S3 Table — (XLSX) [file pone.0119239.s003.xlsx]

## Sheet: Table
Table S3. The positively selected genes detected with KaKs_calculator on sliding windows of fixed size.
ID in 93-11	ID in Nipponbare	Annotation	Molecular function	Biological process	Method	Ka/Ks	P-Value(Fisher)
BGIOSGA025048	LOC_Os07g02530.1	CDS hypothetical protein			MYN	10.9803	0.07628
					YN	8.99123	0.069962
					NG	2.03645	0.312056
					GY-HKY	12.5568	0.0340647
BGIOSGA025235	Os07t0174700-00	Conserved hypothetical protein			MYN	4.43318	0.147747
					YN	3.9909	0.249159
					NG	1.48233	0.497076
					GY-HKY	4.55596	0.0448121
BGIOSGA025785	LOC_Os07g32710.1	CDS retrotransposon protein, putative, unclassified, expressed			MYN	11.4782	0.0309476
					YN	11.0417	0.000823431
					NG	1.41586	0.859774
					GY-HKY	12.3945	0.00223331
BGIOSGA025785	LOC_Os07g32710.1	CDS retrotransposon protein, putative, unclassified, expressed			MYN	5.96249	0.0618235
					YN	5.65973	0.069427
					NG	0.674241	0.549858
					GY-HKY	6.50931	0.0180021
BGIOSGA025800	LOC_Os07g33120.1	CDS expressed protein			MYN	4.9454	0.00443996
					YN	1.22931	0.99784
					NG	0.760692	0.733005
					GY-HKY	1.19727	0.766943
BGIOSGA025800	LOC_Os07g33120.1	CDS expressed protein			MYN	3.77414	0.00542565
					YN	0.952373	0.999537
					NG	0.579329	0.254871
					GY-HKY	0.911054	0.799846
BGIOSGA003475	LOC_Os01g24830.1	CDS hypothetical protein			MYN	5.85371	0.061527
					YN	6.04691	0.0227356
					NG	4.07081	0.178872
					GY-HKY	6.19679	0.0243382
BGIOSGA003475	LOC_Os01g24830.1	CDS hypothetical protein			MYN	5.03978	0.102164
					YN	5.23292	0.100391
					NG	3.99125	0.286285
					GY-HKY	5.33883	0.0444956
BGIOSGA037768	Os12t0608500-02	Serine/threonine protein kinase-related domain containing protein	ADP binding (GO:0043531)	Defense response (GO:0006952)	MYN	1.26714	0.832199
					YN	1.49406	0.865637
					NG	5.84192	0.049138
					GY-HKY	1.59797	0.525588
BGIOSGA010361	LOC_Os03g38670.1	CDS hypothetical protein			MYN	7.28968	0.0302177
					YN	5.16182	0.10626
					NG	4.48596	0.179094
					GY-HKY	5.36408	0.0473025
BGIOSGA032500	Os10t0136500-01	Similar to SRK5 protein with salt stress response and protein tyrosine kinase domain	Protein kinase activity (GO:0004672)	Protein phosphorylation (GO:0006468)	MYN	10680	0.0258297
			Protein serine/threonine kinase activity (GO:0004674)		YN	NA	0.0595794
			Protein tyrosine kinase activity (GO:0004713)		NG	3.65515	0.241523
			ATP binding (GO:0005524)		GY-HKY	50	0.0563094
			Transferase activity, transferring phosphorus-containing groups (GO:0016772)
BGIOSGA036029	Os12t0516300-01	NB-ARC domain containing protein	ADP binding (GO:0043531)	Defense response (GO:0006952)	MYN	4.57638	0.0758012
					YN	5.0456	0.0440608
					NG	2.60339	0.325603
					GY-HKY	4.94098	0.0436587
BGIOSGA007927	Os02t0265300-01	Conserved hypothetical protein			MYN	1.18593	0.732436
					YN	5.33105	0.0989889
					NG	3.87297	0.281989
					GY-HKY	8.13493	0.00762348
BGIOSGA010945	LOC_Os03g18070.1	CDS omega-3 fatty acid desaturase, chloroplast precursor, putative, expressed	Catalytic activity (GO:0003824)	Response to abiotic stimulus biological_process (GO:0009628)	MYN	2.52415	0.337024
				Lipid metabolic process (GO:0006629)	YN	2.52402	0.337024
				Biosynthetic process (GO:0009058)	NG	7.83365	0.047047
					GY-HKY	3.35374	0.235744
BGIOSGA011911	LOC_Os03g06510.1	CDS KIP1, putative, expressed			YN	5.17602	0.100446
					MYN	4.98846	0.101977
					NG	2.76851	0.424716
					GY-HKY	5.48989	0.0327674
BGIOSGA012544	LOC_Os03g20990.1	CDS conserved hypothetical protein			MYN	6.69403	0.0466128
					YN	6.08175	0.0902407
					NG	4.14676	0.166852
					GY-HKY	6.38906	0.0346201
BGIOSGA000862	LOC_Os01g53550.1	CDS expressed protein			MYN	4.17081	0.19621
					YN	4.30698	0.197249
					NG	6.52556	0.0435487
					GY-HKY	4.32283	0.103974
