# Supplementary material for: Whole-Genome Analysis Revealed the Positively Selected Genes during the Differentiation of indica and Temperate japonica Rice
Source: PLoS One. 2015 Mar 16;10(3):e0119239. doi: 10.1371/journal.pone.0119239 (PMC4361536; doi:10.1371/journal.pone.0119239)
Supplement: S4 Table — (XLSX) [file pone.0119239.s004.xlsx]

## Sheet: Table S4
Table S4. The NSSGs with outliers in chromosome 1.
Position on the Chromosome 1	gene-ID	Nipponbare allele	other allele	Nipponbare amino acid	Changed amino acid	position in the protein	Allele frequency in TEJ	Allele frequency in IND	Fst	P (Simul Fst<sample Fst)	Gene
4244826	Os01t0180700-01	T	C	K	R	486	0.759777	0	0.612613	0.928317
4244872	Os01t0180700-01	C	A	D	Y	471	0.965116	0	0.932584	0.997913
4246549	Os01t0180700-01	C	A	E	D	243	0.945055	0	0.895833	0.971217
4247471	Os01t0180700-01	G	T	T	K	100	0.972222	0.371795	0.408906	0.733064
4248663	Os01t0180700-01	A	G	C	R	29	1	0	1	Fixed
Os01t0180700-01	5
4696935	LOC_Os01g09260.1	T	G	E	A	358	0.95122	0	0.906977	0.894532
4698719	LOC_Os01g09260.1	C	G	G	A	25	1	0	1	Fixed
LOC_Os01g09260.1	2
5001680	LOC_Os01g09700.1	G	C	Q	E	449	0.681818	0	0.517241	0.955771
5002072	LOC_Os01g09700.1	C	T	G	D	319	1	0	1	Fixed
5002199	LOC_Os01g09700.1	T	C	M	V	277	0.603448	0	0.432099	0.811359
5002270	LOC_Os01g09700.1	A	G	V	A	253	1	0	1	Fixed
LOC_Os01g09700.1	4
7047550	LOC_Os01g12740.1	T	G	S	A	100	1	0	1	Fixed
7047607	LOC_Os01g12740.1	C	A	R	S	119	1	0.0967742	0.823529	0.910773
7047826	LOC_Os01g12740.1	C	A	L	M	192	1	0.555556	0.285714	0.995584
7047911	LOC_Os01g12740.1	A	G	E	G	220	1	0.492537	0.34	0.805461
7048231	LOC_Os01g12740.1	A	G	T	A	327	0.964286	0.425676	0.342128	0.654054
LOC_Os01g12740.1	5
7604573	Os01t0237366-00	C	T	G	R	122	1	0.0662983	0.875648	0.890362
7604887	Os01t0237366-00	T	G	I	L	101	1	0	1	Fixed
7604933	Os01t0237366-00	G	C	I	M	85	1	0.036036	0.930435	0.969106
7605368	Os01t0237366-00	G	A	T	I	53	1	0	1	Fixed
Os01t0237366-00	4
11829266	Os01t0311100-00	G	A	V	I	56	1	0	1	Fixed
11829780	Os01t0311100-00	G	A	R	K	227	1	0	1	Fixed
Os01t0311100-00	2
15794463	Os01t0376600-00	A	C	Q	P	5	1	0	1	Fixed
15794748	Os01t0376600-00	G	A	G	D	100	1	0	1	Fixed
Os01t0376600-00	2
28727404	Os01t0660900-00	G	T	E	D	36	1	0	1	Fixed
Os01t0660900-00	1
28731615	Os01t0661000-01	A	C	H	P	6	0.733333	0	0.578947	0.845584
28731924	Os01t0661000-01	C	T	P	L	109	1	0	1	Fixed
Os01t0661000-01	2
28765465	LOC_Os01g47262.1	A	T	I	F	8	1	0	1	Fixed
LOC_Os01g47262.1	1
28807931	Os01t0662700-01	T	A	T	S	214	1	0	1	Fixed
Os01t0662700-01	1
28976804	Os01t0665900-00	G	T	V	L	56	1	0	1	Fixed
Os01t0665900-00	1
29062714	Os01t0667700-01	T	C	H	R	9	1	0	1	Fixed
29063207	Os01t0667700-01	T	C	T	A	173	0.988304	0.0373134	0.904977	0.972315
Os01t0667700-01	2
29387520	LOC_Os01g48220.1	G	T	P	T	427	1	0.165354	0.716216	0.898174
29387619	LOC_Os01g48220.1	T	C	T	A	394	0.994737	0	0.989529	1
29389011	LOC_Os01g48220.1	T	C	N	S	58	0.864865	0	0.761905	0.85435
29389214	LOC_Os01g48220.1	C	T	A	T	23	1	0	1	Fixed
LOC_Os01g48220.1	4
29470679	LOC_Os01g48360.2	C	T	A	V	25	1	0	1	Fixed
LOC_Os01g48360.2	1
29596224	Os01t0677000-01	A	G	K	R	47	1	0	1	Fixed
29597268	Os01t0677000-01	T	G	S	A	330	1	0	1	Fixed
29597397	Os01t0677000-01	A	G	S	G	373	1	0	1	Fixed
29597856	Os01t0677000-01	G	C	G	R	526	1	0	1	Fixed
29597931	Os01t0677000-01	T	G	F	V	551	1	0	1	Fixed
Os01t0677000-01	5
29608838	LOC_Os01g48570.1	C	A	Q	K	52	1	0.149606	0.739726	0.925565
29609148	LOC_Os01g48570.1	G	A	V	A	103	1	0	1	Fixed
29611431	LOC_Os01g48570.1	T	C	V	A	373	1	0.00806452	0.984	1
29611775	LOC_Os01g48570.1	C	A	H	N	488	1	0	1	Fixed
LOC_Os01g48570.1	4
29678430	Os01t0678600-01	A	C	I	L	52	1	0	1	Fixed
Os01t0678600-01	1
29686256	Os01t0678800-01	G	C	D	E	89	1	0.00578035	0.988506	1
Os01t0678800-01	1
29840133	LOC_Os01g48940.1	A	T	V	E	218	0.990826	0	0.981818	1
29842036	LOC_Os01g48940.1	T	C	R	G	74	1	0	1	Fixed
LOC_Os01g48940.1	2
29920971	LOC_Os01g49010.2	A	G	S	G	311	1	0.00413223	0.99177	1
LOC_Os01g49010.2	1
30055517	Os01t0686100-02	G	A	E	K	24	1	0	1	Fixed
30055607	Os01t0686100-02	T	A	L	M	54	1	0.00490196	0.990244	1
Os01t0686100-02	2
30553055	Os01t0695900-01	C	T	V	A	184	1	0	1	Fixed
Os01t0695900-01	1
30867183	Os01t0702400-01	C	G	P	A	76	1	0.0646766	0.878505	0.897719
30869160	Os01t0702400-01	T	A	M	K	210	1	0	1	Fixed
30869587	Os01t0702400-01	G	T	D	Y	287	1	0.00363636	0.992754	1
30869776	Os01t0702400-01	C	A	H	N	350	1	0.00364964	0.992727	1
30873769	Os01t0702400-01	G	A	V	I	605	1	0.0724638	0.864865	0.890701
30874631	Os01t0702400-01	T	G	N	K	791	1	0.00332226	0.993377	1
Os01t0702400-01	6
30940630	Os01t0704000-01	G	C	A	G	26	1	0.0185185	0.963636	1
30940676	Os01t0704000-01	A	C	S	A	11	1	0	1	Fixed
Os01t0704000-01	2
31235377	Os01t0709400-01	T	G	S	A	87	1	0	1	Fixed
31236264	Os01t0709400-01	G	A	D	N	205	1	0.364286	0.465969	0.857162
Os01t0709400-01	2
31705456	LOC_Os01g52080.1	T	C	M	T	147	1	0	1	Fixed
31705473	LOC_Os01g52080.1	G	A	A	T	153	1	0.431655	0.396985	0.922549
LOC_Os01g52080.1	2
31775614	LOC_Os01g52200.1	T	C	I	V	71	1	0	1	Fixed
31775663	LOC_Os01g52200.1	G	C	H	Q	54	1	0.5	0.333333	0.989924
LOC_Os01g52200.1	2
31848004	Os01t0721800-01	T	A	I	N	240	1	0.219424	0.640118	0.961282
31848066	Os01t0721800-01	G	T	V	F	261	1	0	1	Fixed
Os01t0721800-01	2
31981799	Os01t0724700-00	T	C	M	T	39	1	0	1	Fixed
31982252	Os01t0724700-00	C	A	P	Q	190	1	0	1	Fixed
31982266	Os01t0724700-00	T	A	S	T	195	1	0	1	Fixed
Os01t0724700-00	3
32061284	LOC_Os01g52700.1	T	G	K	Q	35	1	0	1	Fixed
32061349	LOC_Os01g52700.1	C	G	G	A	13	1	0	1	Fixed
LOC_Os01g52700.1	2
32143306	Os01t0728700-01	C	T	V	M	99	1	0	1	Fixed
Os01t0728700-01	1
32168975	Os01t0729500-01	A	G	V	A	149	1	0	1	Fixed
32169350	Os01t0729500-01	A	G	L	S	24	1	0.385417	0.443609	0.816996
Os01t0729500-01	2
32184639	Os01t0729900-02	A	T	N	I	242	1	0	1	Fixed
Os01t0729900-02	1
32210155	LOC_Os01g52980.1	A	G	Y	H	343	1	0	1	Fixed
32210628	LOC_Os01g52980.1	T	C	H	R	185	1	0	1	Fixed
LOC_Os01g52980.1	2
32236558	Os01t0730700-01	T	G	E	A	302	1	0	1	Fixed
32236790	Os01t0730700-01	T	A	T	S	225	0.916667	0	0.846154	0.884749
Os01t0730700-01	2
32339058	Os01t0733200-01	G	T	H	Q	156	1	0	1	Fixed
Os01t0733200-01	1
32804422	Os01t0743100-00	A	T	Q	L	144	1	0	1	Fixed
Os01t0743100-00	1
33028801	LOC_Os01g54340.1	G	A	A	T	115	1	0.0327869	0.936508	0.997947
33029649	LOC_Os01g54340.1	A	G	N	S	159	1	0	1	Fixed
LOC_Os01g54340.1	2
33077472	LOC_Os01g54440.1	A	T	T	S	75	1	0	1	Fixed
33077622	LOC_Os01g54440.1	G	T	R	S	25	1	0	1	Fixed
LOC_Os01g54440.1	2
33385280	Os01t0753800-01	A	T	T	S	4	0.918367	0	0.849057	0.884474
33385430	Os01t0753800-01	G	A	V	I	54	1	0.590909	0.257143	0.77598
33385853	Os01t0753800-01	C	A	R	S	194	1	0	1	Fixed
33385884	Os01t0753800-01	C	G	A	G	205	1	0	1	Fixed
Os01t0753800-01	4
34500887	LOC_Os01g56750.1	G	A	D	N	9	1	0.324324	0.510204	0.910168
34500941	LOC_Os01g56750.1	A	G	N	D	27	1	0	1	Fixed
34501082	LOC_Os01g56750.1	T	G	C	G	74	1	0	1	Fixed
LOC_Os01g56750.1	3
36449193	Os01t0816100-01	C	A	G	E	243	1	0	1	Fixed
Os01t0816100-01	1
36878437	Os01t0822800-01	C	T	S	N	9	1	0	1	Fixed
Os01t0822800-01	1
36981742	LOC_Os01g60900.1	G	A	R	Q	82	1	0	1	Fixed
LOC_Os01g60900.1	1
37164046	Os01t0827400-01	C	A	A	S	134*	1	0	1	Fixed
37164151	Os01t0827400-01	C	A	V	L	99	1	0	1	Fixed
Os01t0827400-01	2
37251861	LOC_Os01g61360.1	C	A	C	F	89	1	0	1	Fixed
37251945	LOC_Os01g61360.1	C	T	R	H	61	1	0	1	Fixed
37251955	LOC_Os01g61360.1	C	G	D	H	58	1	0	1	Fixed
37252126	LOC_Os01g61360.1	A	G	L	P	30	0.99422	0	0.988506	1
LOC_Os01g61360.1	4
37253471	Os01t0829600-01	G	T	S	R	260	1	0.0253165	0.950617	0.996661
37253937	Os01t0829600-01	T	G	K	T	105	1	0	1	Fixed
Os01t0829600-01	2
37259321	Os01t0829900-01	G	A	R	W	281	0.992188	0	0.984496	1
37260494	Os01t0829900-01	A	G	V	A	38	1	0	1	Fixed
37260563	Os01t0829900-01	C	T	R	H	15	1	0.0571429	0.891892	0.969428
Os01t0829900-01	3
37314458	Os01t0831000-01	T	G	S	A	74	1	0	1	Fixed
Os01t0831000-01	1
37439081	Os01t0833200-01	A	G	K	F	63	1	0	1	Fixed
Os01t0833200-01	1
37625532	Os01t0836700-00	T	C	I	V	22	1	0	1	Fixed
Os01t0836700-00	1
37637035	Os01t0836900-01	G	T	E	D	30	1	0	1	Fixed
Os01t0836900-01	1
37720266	LOC_Os01g62120.1	C	T	A	V	38	1	0	1	Fixed
37720511	LOC_Os01g62120.1	T	G	W	G	120	1	0	1	Fixed
37720587	LOC_Os01g62120.1	T	A	I	N	145	1	0.025641	0.95	0.97964
LOC_Os01g62120.1	3
37851975	Os01t0841000-01	G	C	G	A	196	1	0.012987	0.974359	1
37852097	Os01t0841000-01	A	G	K	E	237	1	0	1	Fixed
Os01t0841000-01	2
38008013	Os01t0844200-01	G	A	G	S	20	1	0	1	Fixed
Os01t0844200-01	1
38170218	Os01t0847700-01	A	G	R	G	309	1	0	1	Fixed
Os01t0847700-01	1
38236757	Os01t0848900-01	T	C	L	P	9	1	0	1	Fixed
Os01t0848900-01	1
38284098	Os01t0850000-01	C	A	A	E	50	0.978261	0.25	0.559516	0.892655
38284334	Os01t0850000-01	T	G	F	V	98	1	0	1	Fixed
Os01t0850000-01	2
38773424	Os01t0856800-02	G	A	V	I	124	0.956522	0	0.916667	0.996274
38773463	Os01t0856800-02	A	G	T	A	137	1	0	1	Fixed
Os01t0856800-02	2
38791223	Os01t0857250-01	C	T	A	V	14	1	0	1	Fixed
Os01t0857250-01	1
38817547	LOC_Os01g63870.1	G	A	V	I	40	1	0	1	Fixed
LOC_Os01g63870.1	1
38825568	Os01t0857700-01	A	T	V	D	130	1	0	1	Fixed
38825581	Os01t0857700-01	T	C	R	G	126	1	0	1	Fixed
38826655	Os01t0857700-01	C	T	G	S	82	1	0.258333	0.589404	0.999084
38826670	Os01t0857700-01	A	G	F	L	77	1	0	1	Fixed
38826726	Os01t0857700-01	C	T	R	H	58	1	0	1	Fixed
Os01t0857700-01	5
39036054	LOC_Os01g64190.1	A	G	C	R	78	1	0	1	Fixed
LOC_Os01g64190.1	1
39108302	LOC_Os01g64340.1	C	G	P	A	65	1	0	1	Fixed
LOC_Os01g64340.1	1
39114487	LOC_Os01g64360.1	G	A	D	N	83	1	0	1	Fixed
LOC_Os01g64360.1	1
39159144	Os01t0864200-01	A	T	I	F	18	0.961538	0.0243902	0.878421	0.965924
39159207	Os01t0864200-01	T	G	S	A	39	1	0	1	Fixed
Os01t0864200-01	2
39168150	Os01t0864500-01	T	C	N	S	213	0.988095	0	0.976471	1
39168368	Os01t0864500-01	T	G	L	F	140	1	0	1	Fixed
39168561	Os01t0864500-01	A	C	V	G	76	0.978723	0.0120482	0.934541	0.99773
Os01t0864500-01	3
39508593	LOC_Os01g65040.1	G	T	D	Y	42	1	0	1	Fixed
39508905	LOC_Os01g65040.1	A	G	N	D	69	0.991453	0	0.983051	1
LOC_Os01g65040.1	2
39519506	Os01t0871100-01	T	C	V	A	16	1	0	1	Fixed
39525705	Os01t0871100-01	G	A	R	H	431	1	0	1	Fixed
Os01t0871100-01	2
39907623	Os01t0879300-00	T	G	C	G	140	1	0	1	Fixed
39907861	Os01t0879300-00	T	C	L	P	220	1	0	1	Fixed
Os01t0879300-00	2
40018806	Os01t0881500-01	A	G	C	R	377	1	0	1	Fixed
40019360	Os01t0881500-01	A	G	M	T	192	0.988166	0.00701754	0.962674	1
Os01t0881500-01	2
40192412	Os01t0884800-00	A	G	M	V	349	1	0	1	Fixed
Os01t0884800-00	1
40508600	Os01t0891300-02	C	T	P	S	25	1	0.243243	0.608696	0.831241
40510403	Os01t0891300-02	G	A	V	I	261	1	0.577093	0.268156	1
40510692	Os01t0891300-02	T	G	F	C	357	1	0	1	Fixed
Os01t0891300-02	3
41623103	Os01t0915000-01	C	T	D	N	53	1	0	1	Fixed
Os01t0915000-01	1
42593280	Os01t0929600-01	C	G	G	A	5	1	0	1	Fixed
Os01t0929600-01	1
4214574	LOC_Os01g08520.1	G	C	P	R	369	0.981982	0.00699301	0.950719	0.997685
4214622	LOC_Os01g08520.1	G	A	P	L	353	0.81203	0	0.683544	0.89969
LOC_Os01g08520.1	2
4723449	LOC_Os01g09290.1	A	G	E	G	27	0.985294	0	0.971014	1
4723662	LOC_Os01g09290.1	G	C	G	A	10	0.928571	0	0.866667	0.898274
LOC_Os01g09290.1	2
7185472	Os01t0229800-00	T	G	K	T	154	0.970588	0	0.942857	0.978994
7186059	Os01t0229800-00	T	A	Q	H	23	0.983146	0.00465116	0.957595	0.99831
Os01t0229800-00	2
7336767	Os01t0232400-02	T	C	M	T	432	0.994624	0.0199203	0.950248	0.97942
7336985	Os01t0232400-02	T	C	S	P	505	0.994382	0.0277778	0.934783	0.997779
Os01t0232400-02	2
7496003	Os01t0235700-01	T	C	H	R	106	0.985714	0	0.971831	1
Os01t0235700-01	1
9869346	LOC_Os01g17160.1	A	C	I	L	235	0.985714	0	0.971831	0.728715
LOC_Os01g17160.1	1
10012815	Os01t0281200-01	T	C	E	G	193	1	0.0566038	0.892857	0.884474
10013017	Os01t0281200-01	A	C	S	A	154	1	0.0194175	0.961905	1
10014192	Os01t0281200-01	A	C	V	G	14	1	0.0222222	0.956522	0.980015
Os01t0281200-01	3
10768413	Os01t0294500-00	G	C	R	G	334	0.985915	0.0102041	0.952027	0.979746
Os01t0294500-00	1
15671123	LOC_Os01g27680.1	A	C	F	V	305	0.957055	0.00367647	0.910335	0.765461
15671517	LOC_Os01g27680.1	T	G	L	F	173	0.993464	0	0.987013	1
15671630	LOC_Os01g27680.1	A	G	F	L	136	0.949367	0.0070922	0.889568	0.968636
LOC_Os01g27680.1	3
18871750	Os01t0499300-01	T	C	I	V	385	0.984615	0.0588235	0.858711	0.880968
18872336	Os01t0499300-01	T	C	Q	R	276	0.98125	0.00456621	0.954103	0.979089
18872385	Os01t0499300-01	T	A	T	S	260	0.993902	0.0251046	0.938908	0.998192
Os01t0499300-01	3
19070400	LOC_Os01g31780.1	T	G	M	R	25	0.975	0	0.95122	0.980015
LOC_Os01g31780.1	1
19161688	Os01t0504500-02	C	T	A	T	485	0.956204	0.0235294	0.87024	0.89651
19162303	Os01t0504500-02	T	C	R	G	482	0.992857	0.00947867	0.967038	1
19168922	Os01t0504500-02	G	A	A	V	64	0.97561	0.0517241	0.854203	0.880399
19168967	Os01t0504500-02	G	A	T	I	49	0.97619	0.0540541	0.851114	0.876724
Os01t0504500-02	4
19258804	LOC_Os01g32160.1	T	A	M	K	37	1	0.0251572	0.95092	0.979483
LOC_Os01g32160.1	1
20378179	Os01t0524251-01	G	A	P	L	172	0.979866	0.541126	0.264207	0.620615
20378275	Os01t0524251-01	G	C	P	R	140	0.976	0	0.953125	0.979936
20378398	Os01t0524251-01	A	G	F	S	99	0.993671	0.0116732	0.964347	1
Os01t0524251-01	3
25900019	Os01t0611900-01	C	G	L	F	653	1	0.00465116	0.990741	1
25900167	Os01t0611900-01	A	T	F	Y	604	0.994318	0	0.988701	1
25901460	Os01t0611900-01	C	T	R	H	173	1	0.148148	0.741935	0.928648
Os01t0611900-01	3
26037873	LOC_Os01g42850.2	T	C	H	R	992	0.969072	0.0060241	0.928037	0.997451
26038326	LOC_Os01g42850.2	A	C	S	A	917	0.989071	0.00341297	0.971577	1
26039027	LOC_Os01g42850.2	T	C	K	R	768	0.988439	0.0415094	0.897481	0.969812
LOC_Os01g42850.2	3
26149947	LOC_Os01g43010.2	G	A	E	K	131	1	0.347222	0.484536	0.901005
26150084	LOC_Os01g43010.2	T	G	H	Q	176	0.526316	0	0.357143	0.80363
26150433	LOC_Os01g43010.2	A	G	T	A	293	0.993151	0.0416667	0.906421	0.971879
26150682	LOC_Os01g43010.2	T	C	C	R	376	0.993464	0.0909091	0.820446	0.855029
26150766	LOC_Os01g43010.2	A	G	I	V	404	1	0.533333	0.304348	0.741985
26150794	LOC_Os01g43010.2	C	G	P	R	413	0.985816	0	0.972028	1
LOC_Os01g43010.2	6
26157558	Os01t0616900-00	A	G	Y	H	447	0.979866	0.00534759	0.949893	0.979671
26157696	Os01t0616900-00	G	C	L	V	426	0.985075	0.0046729	0.961289	1
Os01t0616900-00	2
26246145	LOC_Os01g43100.1	A	G	S	G	388	0.982857	0.00390625	0.958513	0.979289
LOC_Os01g43100.1	1
26490732	Os01t0622400-00	A	G	I	T	111	0.987342	0	0.975	1
26490774	Os01t0622400-00	A	G	V	A	97	0.970588	0	0.942857	0.97916
26490879	Os01t0622400-00	A	G	L	P	62	0.747253	0.00581395	0.585429	0.797576
Os01t0622400-00	3
28880677	Os01t0664100-01	G	A	G	S	51	1	0.00389105	0.992248	1
28880976	Os01t0664100-01	T	G	D	E	150	1	0.00529101	0.989474	1
Os01t0664100-01	2
29358080	Os01t0672400-04	T	G	S	A	91	1	0.00833333	0.983471	1
29359449	Os01t0672400-04	A	T	D	V	126	0.798507	0	0.664596	0.908008
29359653	Os01t0672400-04	C	G	P	R	194	0.994845	0.00306748	0.983628	1
Os01t0672400-04	3
29600313	LOC_Os01g48550.1	G	T	L	M	137	1	0.00775194	0.984615	1
LOC_Os01g48550.1	1
30105872	Os01t0687300-01	C	T	S	F	527	0.994505	0.00793651	0.973324	1
30105995	Os01t0687300-01	C	T	A	V	568	1	0.00409836	0.991837	1
Os01t0687300-01	2
30591191	Os01t0696800-01	A	C	I	L	18	1	0.0117647	0.976744	1
Os01t0696800-01	1
30908772	Os01t0703300-01	C	T	P	S	57	1	0.0196078	0.961538	0.729399
Os01t0703300-01	1
30916638	LOC_Os01g50760.1	T	C	L	P	191	1	0.00483092	0.990385	1
30916834	LOC_Os01g50760.1	A	G	T	A	226	1	0.377551	0.451852	0.834637
LOC_Os01g50760.1	2
31204475	Os01t0708700-01	G	T	T	K	304	1	0.05	0.904762	0.969711
31204854	Os01t0708700-01	C	A	R	L	208	0.984772	0	0.97	1
31205563	Os01t0708700-01	T	G	H	P	172	0.986842	0	0.974026	1
Os01t0708700-01	3
31339782	LOC_Os01g51460.1	C	T	T	M	21	0.981013	0	0.962733	0.979787
LOC_Os01g51460.1	1
31403771	LOC_Os01g51620.1	T	C	V	A	258	0.986207	0.00625	0.96037	1
31404642	LOC_Os01g51620.1	C	A	A	E	375	1	0.401747	0.426791	0.776846
LOC_Os01g51620.1	2
31649959	Os01t0717700-01	G	A	S	N	10	0.979381	0	0.959596	0.978803
Os01t0717700-01	1
31835869	Os01t0721400-01	A	G	I	V	88	0.976471	0	0.954023	0.980196
Os01t0721400-01	1
32692042	LOC_Os01g53810.1	C	T	V	M	367	1	0.003861	0.992308	1
LOC_Os01g53810.1	1
32732692	Os01t0741900-01	A	T	S	C	76	1	0.00411523	0.991803	1
Os01t0741900-01	1
33364444	LOC_Os01g54960.1	C	A	A	S	177	0.994681	0	0.989418	1
LOC_Os01g54960.1	1
33519264	Os01t0756700-01	A	G	R	G	440	0.992063	0	0.984252	1
Os01t0756700-01	1
33942445	Os01t0764600-02	A	T	Y	F	236	0.978142	0.00341297	0.95042	0.997854
Os01t0764600-02	1
34299421	Os01t0771200-01	G	A	E	K	47	0.969231	0	0.940299	0.978726
34300673	Os01t0771200-01	T	C	S	P	156	0.977011	0	0.955056	0.980377
Os01t0771200-01	2
34515746	LOC_Os01g56780.2	C	T	R	H	836	0.984375	0	0.969231	1
34518108	LOC_Os01g56780.2	T	A	S	C	303	0.978495	0.00704225	0.943917	0.997875
LOC_Os01g56780.2	2
34530726	Os01t0775300-01	A	G	M	T	872	0.974874	0.00340136	0.944205	0.998154
34531068	Os01t0775300-01	A	T	V	D	758	0.979167	0	0.959184	1
34532490	Os01t0775300-01	A	C	I	R	561	0.942857	0.00369004	0.884562	0.966873
Os01t0775300-01	3
35374571	Os01t0793800-01	C	T	E	K	96	1	0.367188	0.462857	0.827484
35374589	Os01t0793800-01	G	T	H	N	90	1	0.0243902	0.952381	0.979739
Os01t0793800-01	2
35489469	Os01t0796500-01	T	A	K	N	193	1	0.0205761	0.959677	0.980514
Os01t0796500-01	1
35567910	LOC_Os01g58490.1	C	T	A	T	149	1	0.0144928	0.971429	1
LOC_Os01g58490.1	1
35718492	LOC_Os01g58760.1	G	A	V	I	8	0.995146	0	0.990338	1
LOC_Os01g58760.1	1
36155977	LOC_Os01g59470.1	A	G	K	E	108	0.986928	0.00881057	0.956731	0.979008
LOC_Os01g59470.1	1
36430811	Os01t0815400-01	C	A	A	S	58	0.986301	0	0.972973	1
Os01t0815400-01	1
36561044	Os01t0817700-01	G	T	A	S	56	1	0.447876	0.381333	0.752148
36561662	Os01t0817700-01	G	A	R	Q	199	0.994595	0	0.989247	1
Os01t0817700-01	2
36829035	Os01t0821800-01	G	A	A	V	74	0.993827	0	0.98773	1
36830225	Os01t0821800-01	G	T	H	N	22	0.982456	0.0338983	0.900003	0.970622
Os01t0821800-01	2
37001268	Os01t0824800-01	C	A	L	M	78	1	0.00704225	0.986014	1
Os01t0824800-01	1
37176736	Os01t0827800-00	A	G	M	V	1	0.99187	0.0245098	0.936037	0.997922
37177025	Os01t0827800-00	T	G	F	C	97	0.978723	0	0.958333	0.725939
Os01t0827800-00	2
37444422	Os01t0833500-01	T	G	M	L	396	0.994681	0	0.989418	1
Os01t0833500-01	1
37527792	Os01t0834700-02	A	G	N	D	394*	0.993464	0	0.987013	1
Os01t0834700-02	1
37681612	LOC_Os01g62080.2	G	A	A	V	521	1	0.00392157	0.992188	1
LOC_Os01g62080.2	1
37768311	Os01t0839400-00	T	C	L	P	272	0.993421	0	0.986928	1
37768524	Os01t0839400-00	G	T	G	V	341	0.994505	0	0.989071	1
Os01t0839400-00	2
38012402	Os01t0844300-01	A	G	K	R	142	1	0.00361011	0.992806	1
Os01t0844300-01	1
38125998	Os01t0846600-02	A	G	F	L	103	0.985915	0	0.972222	1
38126650	Os01t0846600-02	A	G	L	P	170	0.993103	0.00456621	0.977211	1
Os01t0846600-02	2
38148087	Os01t0847100-01	G	A	R	K	30	0.986486	0	0.973333	1
Os01t0847100-01	1
38395925	Os01t0850900-01	A	G	S	G	116	0.981818	0	0.964286	1
Os01t0850900-01	1
38520851	Os01t0853700-01	T	C	M	V	71	0.99	0	0.980198	1
Os01t0853700-01	1
38526979	Os01t0853800-03	C	G	H	Q	12	0.983051	0	0.966667	1
Os01t0853800-03	1
38912792	LOC_Os01g63990.1	A	G	N	D	299	1	0.00943396	0.981308	1
LOC_Os01g63990.1	1
39315085	Os01t0867300-01	C	T	G	D	165	1	0.0153846	0.969697	1
39315505	Os01t0867300-01	C	A	G	V	25	1	0.181818	0.692308	0.885402
39315524	Os01t0867300-01	G	T	L	I	19	1	0.115385	0.793103	0.870811
Os01t0867300-01	3
39610941	Os01t0872800-01	A	T	L	M	251	0.979592	0	0.96	1
Os01t0872800-01	1
39904631	Os01t0879200-01	G	A	A	T	17	0.990099	0.00869565	0.963154	1
39904850	Os01t0879200-01	C	G	P	A	90	0.982143	0	0.964912	1
Os01t0879200-01	2
40641856	Os01t0894300-02	C	A	Q	H	114	0.993421	0	0.986928	1
Os01t0894300-02	1
40730309	Os01t0896800-01	C	T	H	Y	14	0.987342	0	0.975	1
Os01t0896800-01	1
40895099	Os01t0899700-01	C	T	A	T	25	0.990099	0.00666667	0.967149	1
Os01t0899700-01	1
42248826	Os01t0924000-01	C	A	S	Y	23	1	0.0155039	0.969466	0.979896
Os01t0924000-01	1
4395539	Os01t0183000-01	C	A	S	R	296	0.97191	0	0.945355	0.979232
Os01t0183000-01	1
7216743	Os01t0230200-01	G	A	P	S	334	0.978378	0.0169492	0.924366	0.755554
7223007	Os01t0230200-01	A	C	D	E	201	1	0.0581395	0.89011	0.887729
7223134	Os01t0230200-01	C	T	G	E	159	1	0.0333333	0.935484	0.997947
7223246	Os01t0230200-01	T	C	S	G	122	0.988024	0.294574	0.52261	0.815269
Os01t0230200-01	4
7669378	Os01t0238600-01	A	G	I	V	64	1	0.0322581	0.9375	0.997791
Os01t0238600-01	1
9702146	Os01t0276800-01	T	C	S	A	603	0.967742	0	0.9375	0.998428
Os01t0276800-01	1
10241993	LOC_Os01g18210.1	A	C	N	T	72	0.980392	0.0289855	0.905254	0.756291
10243565	LOC_Os01g18210.1	C	A	T	N	185	0.967105	0.0625	0.819029	0.892363
LOC_Os01g18210.1	2
10691249	LOC_Os01g18840.1	A	G	I	V	3	0.975904	0.00711744	0.938817	0.997453
10692161	LOC_Os01g18840.1	A	T	H	L	191	0.977941	0.0294118	0.899757	0.966597
10692190	LOC_Os01g18840.1	G	A	E	K	201	0.980263	0.0218579	0.918545	0.753025
10692430	LOC_Os01g18840.1	T	G	V	G	218	0.963855	0.00381679	0.922638	0.768444
LOC_Os01g18840.1	4
13039066	Os01t0332500-01	T	G	C	W	11	0.949153	0	0.903226	0.972917
13041255	Os01t0332500-01	A	G	I	V	298	0.972973	0.0299625	0.889276	0.967368
Os01t0332500-01	2
13503989	LOC_Os01g23750.1	G	A	G	D	405	0.96	0	0.923077	0.996706
LOC_Os01g23750.1	1
26119932	LOC_Os01g42960.1	T	G	D	E	433	0.674699	0.00401606	0.501592	0.855425
26120392	LOC_Os01g42960.1	A	G	H	R	550	0.96648	0.00353357	0.928101	0.997477
LOC_Os01g42960.1	2
27025677	Os01t0633400-01	A	G	D	G	101	0.958333	0	0.92	0.996274
27027626	Os01t0633400-01	C	G	S	R	378*	1	0.422111	0.40636	0.934479
Os01t0633400-01	2
30556043	Os01t0696000-02	T	A	S	T	215	0.965714	0	0.933702	0.998105
Os01t0696000-02	1
30630425	Os01t0697700-00	A	G	F	L	152	0.951807	0	0.908046	0.760418
30630667	Os01t0697700-00	G	C	A	G	71	0.972603	0.131783	0.714766	0.910941
Os01t0697700-00	2
30634226	LOC_Os01g50300.1	T	C	Q	R	96	0.968421	0.00632911	0.926211	0.99706
LOC_Os01g50300.1	1
30998940	Os01t0705400-00	T	C	M	T	27	1	0.045045	0.913793	0.972556
Os01t0705400-00	1
33921382	Os01t0764200-00	A	G	K	E	33	0.982759	0.0135135	0.939449	0.978291
33921593	Os01t0764200-00	A	T	D	V	103	0.809524	0	0.68	0.873701
Os01t0764200-00	2
40248817	Os01t0886000-01	G	A	T	I	108	0.97931	0.0199005	0.920468	0.996217
Os01t0886000-01	1
41002282	LOC_Os01g67520.1	T	C	L	P	209	1	0.0326531	0.936759	0.997934
41002631	LOC_Os01g67520.1	T	C	V	A	289	0.993333	0.0540541	0.884231	0.964604
LOC_Os01g67520.1	2
42129800	LOC_Os01g69830.1	T	G	F	V	330	1	0.0434783	0.916667	0.767288
LOC_Os01g69830.1	1
44375013	LOC_Os01g73480.1	G	C	A	P	276	0.9	0.015873	0.787252	0.911741
44375178	LOC_Os01g73480.1	T	C	C	R	331	0.911111	0	0.836735	0.886189
44375296	LOC_Os01g73480.1	A	C	E	A	370	0.964912	0.012987	0.906605	0.756069
44378274	LOC_Os01g73480.1	G	T	R	L	826	0.912281	0.311005	0.380503	0.663355
LOC_Os01g73480.1	4
4170106	Os01t0179800-01	C	T	V	M	42	0.90625	0	0.828571	0.868802
Os01t0179800-01	1
5110745	LOC_Os01g09860.1	G	A	G	R	193	1	0.455446	0.37415	0.753807
5113929	LOC_Os01g09860.1	T	C	R	G	138	1	0.0634146	0.880734	0.892898
LOC_Os01g09860.1	2
5127168	Os01t0195300-00	C	T	S	N	147	1	0.0641026	0.879518	0.896444
Os01t0195300-00	1
6829549	Os01t0224200-00	C	T	M	I	172	0.989899	0.292593	0.528404	0.868
6829607	Os01t0224200-00	G	T	A	E	153	0.95679	0.0120482	0.893405	0.966612
Os01t0224200-00	2
7175099	LOC_Os01g12920.1	T	G	S	A	5	1	0.142857	0.75	0.933315
7175279	LOC_Os01g12920.1	T	C	C	R	65	0.944444	0	0.894737	0.970791
LOC_Os01g12920.1	2
7440955	LOC_Os01g13350.2	C	T	D	N	13	0.993377	0.0609756	0.871949	0.884823
LOC_Os01g13350.2	1
9967117	Os01t0280500-01	A	G	V	A	93	0.965116	0.0470588	0.842954	0.884199
Os01t0280500-01	1
10320932	Os01t0286100-01	G	C	P	R	313	0.990099	0.108333	0.785118	0.873578
10320959	Os01t0286100-01	C	T	G	D	304	1	0.0714286	0.866667	0.88663
10321737	Os01t0286100-01	C	T	G	S	45	0.975	0.05	0.85616	0.853734
Os01t0286100-01	3
16679356	LOC_Os01g29350.1	C	T	A	V	66	0.931034	0	0.870968	0.965347
LOC_Os01g29350.1	1
21047734	Os01t0534800-02	C	G	P	R	130	1	0.133574	0.764331	0.824388
21048138	Os01t0534800-02	G	A	V	I	265	1	0.112403	0.797909	0.878849
21048297	Os01t0534800-02	T	G	Y	D	318	1	0.101818	0.815182	0.899646
Os01t0534800-02	3
22924661	Os01t0560000-01	C	T	A	T	184	1	0.0639269	0.879828	0.892534
Os01t0560000-01	1
23694008	LOC_Os01g39150.1	C	G	L	V	112	1	0.0606061	0.885714	0.965034
23694365	LOC_Os01g39150.1	C	A	P	T	231	1	0.402597	0.425926	0.986117
LOC_Os01g39150.1	2
24034118	LOC_Os01g39670.1	A	G	H	R	466	0.994152	0.076555	0.846215	0.861713
LOC_Os01g39670.1	1
26776788	Os01t0628900-01	T	G	Y	D	64	0.821429	0	0.69697	0.920479
26777031	Os01t0628900-01	T	C	A	V	114	0.703704	0	0.542857	0.926633
26778031	Os01t0628900-01	G	A	E	K	359	1	0.112195	0.798246	0.887749
26778326	Os01t0628900-01	G	T	G	C	432	0.936364	0.00641026	0.867655	0.889485
Os01t0628900-01	4
28068772	Os01t0651500-00	C	T	P	S	295	0.931034	0	0.870968	0.897824
Os01t0651500-00	1
28443264	Os01t0656400-00	A	C	S	A	262	0.909091	0	0.833333	0.860005
Os01t0656400-00	1
28837993	LOC_Os01g47400.1	G	C	S	T	76	0.658537	0	0.490909	0.812059
LOC_Os01g47400.1	1
29589950	Os01t0676900-01	G	A	G	S	31	1	0.1	0.818182	0.858974
Os01t0676900-01	1
30294379	Os01t0691100-01	T	A	E	V	7	0.890909	0	0.803279	0.862781
Os01t0691100-01	1
30414320	Os01t0693900-02	C	T	V	M	168	0.907285	0	0.830303	0.864994
Os01t0693900-02	1
30647130	LOC_Os01g50330.1	C	T	A	K	310	1	0.0947368	0.826923	0.898727
LOC_Os01g50330.1	1
35637944	LOC_Os01g58600.1	T	C	T	A	65	0.945946	0	0.897436	0.885964
LOC_Os01g58600.1	1
37628876	Os01t0836800-02	G	T	D	E	36	1	0.0740741	0.862069	0.883926
Os01t0836800-02	1
41333204	Os01t0908800-01	T	C	V	A	69	0.857143	0	0.75	0.829656
41333356	Os01t0908800-01	T	G	S	A	120	0.896552	0	0.8125	0.900154
41333611	Os01t0908800-01	C	A	R	S	205	0.977778	0.531915	0.268563	0.644421
41334467	Os01t0908800-01	G	A	R	K	490	0.99005	0.522648	0.296367	0.741124
Os01t0908800-01	4
41495790	Os01t0911900-01	T	C	Q	R	206	0.94964	0.0344828	0.837724	0.876515
Os01t0911900-01	1
41583292	LOC_Os01g68560.1	C	T	A	T	428	0.949367	0.0808081	0.755082	0.866652
41583591	LOC_Os01g68560.1	A	G	F	S	330	0.934066	0.0325203	0.813693	0.852303
41583748	LOC_Os01g68560.1	T	C	I	V	278	0.932203	0.0649351	0.752161	0.853447
41584050	LOC_Os01g68560.1	C	G	G	A	177	0.97619	0.421687	0.365304	0.739273
41584576	LOC_Os01g68560.1	A	C	A	S	2	0.927273	0.0194175	0.82655	0.858784
LOC_Os01g68560.1	5
41595866	Os01t0914300-01	G	C	S	T	101	0.990385	0.0617284	0.864751	0.887523
Os01t0914300-01	1
41687799	Os01t0916200-02	C	T	M	I	887	1	0.107143	0.806452	0.887613
41688062	Os01t0916200-02	T	C	T	A	800	1	0.0669456	0.87451	0.893732
41688458	Os01t0916200-02	C	T	E	K	668	0.994118	0.0827338	0.835555	0.866318
41688572	Os01t0916200-02	T	A	I	F	630	0.826389	0.0809717	0.560457	0.712452
Os01t0916200-02	4
41925572	Os01t0920100-01	G	A	V	I	169	1	0.0995851	0.818868	0.906623
Os01t0920100-01	1
41937167	Os01t0920300-01	A	G	K	R	167	1	0.0756972	0.859259	0.887694
Os01t0920300-01	1
42288965	Os01t0924700-01	T	C	L	P	22	0.875	0	0.777778	0.880316
42290339	Os01t0924700-01	C	G	P	R	110	0.92517	0.00510204	0.850661	0.882088
Os01t0924700-01	2
42849943	Os01t0935300-02	T	C	M	T	223	1	0.0973451	0.822581	0.910432
Os01t0935300-02	1
44741659	Os01t0972800-01	T	G	D	E	2	1	0.103659	0.812155	0.899485
44741745	Os01t0972800-01	C	T	T	I	31	1	0.129032	0.771429	0.883282
44741772	Os01t0972800-01	C	T	S	F	40	1	0.264706	0.581395	0.986545
Os01t0972800-01	3
44866397	Os01t0974701-01	A	T	R	W	4	1	0.0701754	0.868852	0.890284
Os01t0974701-01	1
1548907	Os01t0128000-01	C	T	V	L	262	1	0.169492	0.710145	0.896362
1549487	Os01t0128000-01	C	T	R	K	100	0.897059	0.0304183	0.755037	0.833357
Os01t0128000-01	2
2063578	LOC_Os01g04600.1	C	T	V	I	188	0.880597	0.0239234	0.740642	0.790036
LOC_Os01g04600.1	1
2270313	Os01t0142200-01	T	C	W	R	24	0.826923	0	0.704918	0.896098
Os01t0142200-01	1
2960301	LOC_Os01g06230.1	G	T	Q	H	36	0.875	0.03125	0.718227	0.918286
LOC_Os01g06230.1	1
3037199	Os01t0157600-01	C	A	R	S	170	0.857143	0	0.75	0.845761
Os01t0157600-01	1
3395097	LOC_Os01g07190.1	G	T	R	S	112	0.725806	0.075	0.441049	0.715308
3395177	LOC_Os01g07190.1	C	T	A	V	139	0.919355	0.077381	0.708928	0.893328
LOC_Os01g07190.1	2
4689089	Os01t0187500-01	T	C	V	A	274*	0.837838	0	0.72093	0.913354
4689121	Os01t0187500-01	A	G	T	A	285*	0.990291	0.498392	0.317877	0.803037
Os01t0187500-01	2
6500796	Os01t0218700-01	T	C	T	A	653	1	0.284483	0.557047	0.922705
6502016	Os01t0218700-01	G	A	P	L	485	0.928	0.063745	0.746988	0.815646
6505918	Os01t0218700-01	G	A	S	L	19	1	0.292683	0.54717	0.882599
Os01t0218700-01	3
6518181	Os01t0218900-01	G	A	S	L	307	1	0.27957	0.563025	0.94645
6519501	Os01t0218900-01	C	T	D	N	57	0.980769	0.113924	0.758219	0.824917
Os01t0218900-01	2
6979419	Os01t0226500-01	G	A	G	R	149	1	0.176955	0.699301	0.920159
6979441	Os01t0226500-01	A	C	Y	S	156	0.989796	0.127572	0.753814	0.81561
6979506	Os01t0226500-01	A	G	K	E	178	1	0.18677	0.685246	0.891501
Os01t0226500-01	3
12493371	Os01t0323300-00	T	C	V	A	527	0.884393	0.00364964	0.785555	0.878997
12493523	Os01t0323300-00	G	A	D	N	578	0.969388	0.172956	0.647421	0.849218
Os01t0323300-00	2
15354322	LOC_Os01g27130.1	C	T	W	STOP	81	0.860927	0.0128205	0.730936	0.810802
LOC_Os01g27130.1	1
15522849	LOC_Os01g27380.1	A	G	T	A	159	0.880952	0.00934579	0.768952	0.860662
LOC_Os01g27380.1	1
15576237	Os01t0372400-01	A	C	D	A	38	0.876543	0.0860215	0.625802	0.784038
15576946	Os01t0372400-01	A	G	T	A	205	1	0.166667	0.714286	0.824163
Os01t0372400-01	2
16354070	LOC_Os01g28780.1	A	G	L	P	42	0.969697	0.122581	0.723769	0.913448
LOC_Os01g28780.1	1
16667691	Os01t0389700-01	T	C	V	A	37	1	0.137255	0.758621	0.847994
16667715	Os01t0389700-01	A	G	K	R	45	0.989474	0.155172	0.710933	0.911614
Os01t0389700-01	2
24658785	LOC_Os01g40700.1	C	T	T	M	191	0.841026	0.00711744	0.711818	0.905233
LOC_Os01g40700.1	1
25827081	LOC_Os01g42510.1	T	G	R	S	65	0.857143	0.0077821	0.734821	0.810661
LOC_Os01g42510.1	1
26602585	LOC_Os01g43550.1	G	A	A	V	305	0.875	0	0.777778	0.840488
LOC_Os01g43550.1	1
26983353	LOC_Os01g44180.1	G	C	L	V	67	0.970874	0.1	0.76225	0.784876
LOC_Os01g44180.1	1
28036063	LOC_Os01g46200.3	G	A	P	S	99	0.965909	0.123596	0.715222	0.901513
LOC_Os01g46200.3	1
29720921	LOC_Os01g48760.1	C	T	A	V	147	0.993506	0.105727	0.795991	0.878138
LOC_Os01g48760.1	1
31191654	LOC_Os01g51200.1	T	C	I	T	402	0.833333	0	0.714286	0.900967
LOC_Os01g51200.1	1
32627116	Os01t0739200-01	A	G	N	S	326	1	0.135593	0.761194	0.830345
Os01t0739200-01	1
33771038	Os01t0761000-01	G	C	S	T	74	0.871795	0	0.772727	0.855797
Os01t0761000-01	1
34411192	Os01t0772800-01	A	G	H	R	278	0.981928	0.114068	0.760185	0.818998
Os01t0772800-01	1
35686829	Os01t0801200-01	T	C	N	S	173	1	0.421488	0.406977	0.924674
35686911	Os01t0801200-01	T	C	N	D	146	0.883333	0.00595238	0.77935	0.819094
Os01t0801200-01	2
36281706	Os01t0812100-01	T	G	S	A	171	0.853659	0.0144928	0.716658	0.910728
Os01t0812100-01	1
36303991	Os01t0812600-01	G	C	Q	E	192	0.868421	0	0.767442	0.847994
Os01t0812600-01	1
40685483	Os01t0895500-01	A	T	T	S	211	0.988827	0.112245	0.776326	0.855971
Os01t0895500-01	1
43023933	LOC_Os01g71250.1	A	C	Y	D	241	1	0.123506	0.780142	0.856852
43024268	LOC_Os01g71250.1	A	G	L	P	129	1	0.125	0.777778	0.855315
LOC_Os01g71250.1	2
43511027	Os01t0948300-01	T	C	V	A	26	1	0.113208	0.79661	0.886396
Os01t0948300-01	1
44008180	Os01t0957800-01	G	A	D	N	423	0.878205	0.107759	0.593705	0.779669
44008428	Os01t0957800-01	C	G	D	E	505	0.880282	0	0.786164	0.891033
Os01t0957800-01	2
44869600	LOC_Os01g74350.1	A	G	V	A	7	1	0.169492	0.710145	0.883554
LOC_Os01g74350.1	1
262086	Os01t0104800-01	G	A	A	T	150	0.917722	0.0851064	0.693254	0.887105
264624	Os01t0104800-01	A	C	Y	S	348	0.895161	0.135294	0.577934	0.75434
Os01t0104800-01	2
303168	Os01t0105700-01	A	T	S	C	111	0.482143	0.992883	0.336869	0.861013
303376	Os01t0105700-01	T	C	L	P	180	0.970588	0.447368	0.331704	0.643653
304685	Os01t0105700-01	G	C	E	D	262	0.941176	0.161458	0.614433	0.792745
Os01t0105700-01	3
1906037	LOC_Os01g04290.1	A	G	Y	H	549	0.816667	0	0.690141	0.89276
LOC_Os01g04290.1	1
2079373	Os01t0139000-00	C	T	A	V	42	0.893805	0.0948905	0.638346	0.833383
Os01t0139000-00	1
3445041	Os01t0167400-01	A	G	T	A	200	0.769231	0	0.625	0.890725
Os01t0167400-01	1
3520545	LOC_Os01g07430.1	G	T	L	I	59	0.791304	0.00537634	0.644318	0.829177
LOC_Os01g07430.1	1
4326963	Os01t0182500-00	A	G	I	V	113	0.824742	0.00308642	0.695742	0.891235
Os01t0182500-00	1
4984027	Os01t0192600-01	G	C	R	G	6	0.772727	0	0.62963	0.939155
Os01t0192600-01	1
13959091	LOC_Os01g24500.1	A	G	K	E	238	0.813433	0.00458716	0.676639	0.87135
LOC_Os01g24500.1	1
19809563	Os01t0513900-01	A	T	E	D	93	0.798817	0	0.665025	0.904097
19812412	Os01t0513900-01	C	G	D	E	543	1	0.544643	0.294798	0.727291
Os01t0513900-01	2
24586707	Os01t0588600-00	G	A	D	N	207	0.985507	0.362637	0.441476	0.826836
24586897	Os01t0588600-00	C	T	S	L	270	0.877551	0.0703125	0.65341	0.877616
Os01t0588600-00	2
25167267	Os01t0598400-01	A	G	V	A	483	0.446809	0	0.287671	1
25168565	Os01t0598400-01	A	C	S	A	166	0.552632	0	0.381818	0.974214
25168676	Os01t0598400-01	T	C	T	A	129	0.813953	0.0217391	0.645017	0.841662
25168742	Os01t0598400-01	A	G	S	P	107	1	0.382022	0.447154	1
25168972	Os01t0598400-01	C	T	P	S	26	0.979592	0.37037	0.422951	0.755139
Os01t0598400-01	5
28154147	Os01t0652700-00	C	A	P	H	13	0.754237	0	0.605442	0.843843
Os01t0652700-00	1
29407443	LOC_Os01g48230.1	T	C	N	D	55	0.777778	0	0.636364	0.836975
LOC_Os01g48230.1	1
36265288	Os01t0812000-01	T	G	D	E	11	0.771739	0	0.628319	0.845352
36267647	Os01t0812000-01	A	G	I	V	379	1	0.59596	0.253165	0.889965
Os01t0812000-01	2
36740969	LOC_Os01g60490.1	C	T	S	F	158	1	0.203947	0.661202	0.850693
LOC_Os01g60490.1	1
41679033	Os01t0916000-01	G	A	A	V	127	1	0.235294	0.619048	0.845584
Os01t0916000-01	1
42414019	Os01t0926400-01	C	A	R	S	39	1	0.219512	0.64	0.917865
Os01t0926400-01	1
42949316	Os01t0937300-02	A	G	F	S	24	1	0.197674	0.669903	0.864576
Os01t0937300-02	1
44812871	Os01t0973600-02	G	A	V	I	165	1	0.183267	0.690236	0.890198
44813438	Os01t0973600-02	C	A	T	N	317	1	0.213333	0.648352	0.936167
Os01t0973600-02	2
44874303	Os01t0975000-01	A	G	C	R	256	0.987654	0.266667	0.55577	0.941104
44874638	Os01t0975000-01	T	G	N	T	144	1	0.204082	0.661017	0.850731
Os01t0975000-01	2
322759	Os01t0106300-01	C	A	A	S	30	0.948276	0.2	0.572504	0.795386
Os01t0106300-01	1
2926510	Os01t0154500-01	G	A	V	I	29	0.651685	0.00829876	0.468059	0.906651
2926781	Os01t0154500-01	A	T	Y	F	119	0.683908	0.00711744	0.506388	0.828605
Os01t0154500-01	2
3040723	Os01t0157800-01	T	G	K	N	106	0.522388	0.994898	0.304835	0.848908
3042265	Os01t0157800-01	C	T	A	T	7	0.720721	0	0.56338	0.810374
Os01t0157800-01	2
5540368	Os01t0201400-01	A	C	L	R	5	1	0.295455	0.54386	0.874873
Os01t0201400-01	1
6247659	Os01t0214300-01	G	A	A	T	48	1	0.265766	0.580071	0.99647
Os01t0214300-01	1
6290393	Os01t0215000-01	T	A	Y	N	264	1	0.291892	0.548117	0.898828
Os01t0215000-01	1
6572216	LOC_Os01g12080.1	A	G	V	A	230	0.993377	0.287736	0.540655	0.898956
6572954	LOC_Os01g12080.1	G	T	P	H	183	1	0.315217	0.520661	0.844834
LOC_Os01g12080.1	2
9266233	Os01t0268900-01	T	G	Y	D	239	0.992188	0.319444	0.501263	0.93864
Os01t0268900-01	1
14942777	Os01t0363500-01	C	T	R	C	61	0.97619	0.246753	0.559908	0.925528
Os01t0363500-01	1
22596294	Os01t0555200-01	G	C	S	R	326	1	0.282946	0.558912	0.916479
Os01t0555200-01	1
22608223	Os01t0555600-00	A	G	V	A	98	1	0.294393	0.545126	0.865405
Os01t0555600-00	1
22617515	LOC_Os01g37530.1	C	T	A	V	16	1	0.48	0.351351	0.949302
22617542	LOC_Os01g37530.1	A	G	E	G	25	1	0.273224	0.570815	0.943436
22617581	LOC_Os01g37530.1	G	A	R	H	38	1	0.32	0.515152	0.974992
LOC_Os01g37530.1	3
24750138	Os01t0590900-01	A	C	I	L	292	0.842975	0.135922	0.500146	0.659996
Os01t0590900-01	1
24892138	Os01t0593500-00	C	T	R	K	247	0.890805	0.171315	0.519671	0.674756
24894384	Os01t0593500-00	A	C	S	A	26	0.916667	0.153846	0.584803	0.727384
Os01t0593500-00	2
28207026	Os01t0653700-02	G	A	V	I	157	0.802198	0.0793651	0.529921	0.707439
Os01t0653700-02	1
31079103	LOC_Os01g51050.1	G	T	Q	K	232	1	0.318519	0.516854	0.823494
LOC_Os01g51050.1	1
32636638	LOC_Os01g53720.2	C	G	H	D	261	0.691011	0	0.527897	0.956485
32640291	LOC_Os01g53720.2	G	T	R	L	503	1	0.338462	0.494253	0.928375
LOC_Os01g53720.2	2
34930516	LOC_Os01g57380.1	A	G	C	R	48	0.994924	0.257764	0.580468	0.98673
LOC_Os01g57380.1	1
34961364	LOC_Os01g57460.1	C	T	H	Q	83	1	0.275168	0.568421	0.952501
LOC_Os01g57460.1	1
40322260	Os01t0887700-01	C	T	A	T	270	0.981707	0.300412	0.504302	0.797693
Os01t0887700-01	1
43003053	Os01t0938600-01	C	A	G	V	90	1	0.326087	0.508197	0.918198
Os01t0938600-01	1
43634863	Os01t0949700-01	C	A	P	T	7	1	0.261745	0.585106	0.987326
43635149	Os01t0949700-01	T	C	V	A	102	0.690141	0.027027	0.477953	0.7867
43635630	Os01t0949700-01	C	T	S	F	148	0.652174	0	0.483871	0.783373
Os01t0949700-01	3
44026408	Os01t0958000-01	A	G	Q	R	296	0.693122	0.0075188	0.516322	0.883805
Os01t0958000-01	1
44255484	Os01t0963600-01	A	G	T	A	2	0.736842	0	0.583333	0.793529
Os01t0963600-01	1
44450092	Os01t0967200-01	C	G	A	G	172	0.842105	0.0769231	0.589368	0.793185
Os01t0967200-01	1
44531169	Os01t0969000-01	T	G	E	D	92	1	0.299065	0.539568	0.870769
44532565	Os01t0969000-01	G	T	P	T	38	1	0.388235	0.440678	0.800529
Os01t0969000-01	2
44891953	LOC_Os01g74410.1	T	G	I	M	140	1	0.289308	0.55122	0.910665
LOC_Os01g74410.1	1
29750	Os01t0100800-01	G	A	D	N	46	0.99435	0.402985	0.415274	0.941866
31733	Os01t0100800-01	T	G	S	A	210	0.994253	0.416309	0.401736	0.839567
32311	Os01t0100800-01	T	C	L	S	252	0.989011	0.39781	0.411019	0.905363
Os01t0100800-01	3
2547054	LOC_Os01g05390.1	C	A	S	Y	47	0.931034	0.235294	0.497827	0.727548
LOC_Os01g05390.1	1
2682149	LOC_Os01g05620.1	T	C	I	V	614	0.544872	0.991597	0.280206	0.715056
2683461	LOC_Os01g05620.1	G	C	I	M	176	0.588235	0.00531915	0.407032	0.787249
2683562	LOC_Os01g05620.1	C	G	G	R	143	0.633333	0.00518135	0.453885	0.86352
2683973	LOC_Os01g05620.1	C	A	D	Y	6	0.651613	0.127358	0.288959	0.52034
LOC_Os01g05620.1	4
11250990	Os01t0303000-01	C	T	E	K	77	1	0.345133	0.486842	0.919681
Os01t0303000-01	1
11293464	Os01t0303800-02	A	C	T	P	18	0.925926	0.26	0.459336	0.715216
Os01t0303800-02	1
11355640	Os01t0304700-00	G	C	S	T	134	1	0.338983	0.493671	0.926443
Os01t0304700-00	1
20187272	Os01t0520500-01	C	T	A	V	2	0.568421	0	0.397059	0.751451
20187751	Os01t0520500-01	G	A	G	E	66	1	0.408537	0.419913	0.974701
Os01t0520500-01	2
21972587	Os01t0546700-00	C	T	S	L	476	1	0.36014	0.470437	0.868878
Os01t0546700-00	1
22121784	Os01t0548600-01	C	G	E	D	126	1	0.406699	0.421769	0.965605
Os01t0548600-01	1
25496033	LOC_Os01g42030.1	T	C	M	T	60	1	0.375723	0.453782	0.811136
LOC_Os01g42030.1	1
27939927	Os01t0649000-01	G	T	R	L	31	0.6875	0.0140845	0.49782	0.899452
Os01t0649000-01	1
31543120	Os01t0715900-01	C	T	R	Q	265	1	0.39934	0.429245	0.999847
Os01t0715900-01	1
31717987	Os01t0719000-01	G	A	A	T	91	1	0.364486	0.465753	0.83027
Os01t0719000-01	1
31825659	LOC_Os01g52320.1	G	T	D	Y	404	1	0.381679	0.447514	0.818292
LOC_Os01g52320.1	1
32080479	Os01t0727500-02	A	C	L	R	117	1	0.393258	0.435484	0.782226
Os01t0727500-02	1
32486642	Os01t0736600-01	C	G	C	S	148	1	0.421053	0.407407	0.920827
32486739	Os01t0736600-01	C	A	A	S	116	1	0.527473	0.309353	0.783698
Os01t0736600-01	2
33568477	Os01t0757500-01	G	A	T	I	116	0.644295	0	0.475248	0.929727
Os01t0757500-01	1
33582952	LOC_Os01g55290.2	C	T	R	H	231	0.983051	0.438017	0.361081	0.737185
33584550	LOC_Os01g55290.2	T	C	H	R	161	0.982906	0.386503	0.411906	0.748534
LOC_Os01g55290.2	2
33646701	Os01t0758500-01	G	C	R	G	34	0.955556	0.341463	0.413597	0.760132
Os01t0758500-01	1
37922532	Os01t0842400-01	G	C	S	W	436	1	0.375	0.454545	0.836529
37922787	Os01t0842400-01	T	C	K	R	351	1	0.339623	0.492958	0.853249
Os01t0842400-01	2
38118407	Os01t0846500-02	C	T	L	F	65	1	0.414097	0.41433	0.916532
Os01t0846500-02	1
40393405	Os01t0888800-01	T	C	F	S	12	1	0.433673	0.395018	0.855894
40393428	Os01t0888800-01	G	A	E	K	20	1	0.451087	0.378277	0.785454
40393494	Os01t0888800-01	T	C	Y	H	42	1	0.425806	0.402715	0.892472
Os01t0888800-01	3
41766547	Os01t0917400-01	A	G	L	P	26	1	0.357143	0.473684	0.91588
Os01t0917400-01	1
43858437	Os01t0955000-01	T	C	T	A	488	0.983333	0.336735	0.465809	0.881051
Os01t0955000-01	1
44060734	LOC_Os01g72870.3	G	A	S	L	180	0.757062	0.107296	0.430109	0.66622
LOC_Os01g72870.3	1
42964819	Os01t0937600-01	A	G	T	A	137	1	0.428571	0.4	0.872963
Os01t0937600-01	1
35957509	Os01t0806400-01	G	T	Q	H	36	1	0.558824	0.283019	0.67162
Os01t0806400-01	1
35713210	Os01t0801700-01	G	A	A	V	298	1	0.455497	0.374101	0.784597
Os01t0801700-01	1
35632683	Os01t0800000-01	C	T	A	T	55	1	0.590909	0.257143	0.874301
Os01t0800000-01	1
33602262	LOC_Os01g55330.1	A	T	H	Q	123	0.969231	0.468468	0.310189	0.599219
LOC_Os01g55330.1	1
33324352	Os01t0752500-00	A	G	S	G	206	1	0.555556	0.285714	1
Os01t0752500-00	1
29496591	LOC_Os01g48400.1	G	A	A	T	23	1	0.476471	0.354582	0.71114
LOC_Os01g48400.1	1
27070397	LOC_Os01g44290.1	C	T	A	V	22	0.973451	0.444444	0.339061	0.655884
LOC_Os01g44290.1	1
25468175	Os01t0604500-01	G	C	R	G	71	1	0.538462	0.3	0.772843
Os01t0604500-01	1
*The position of the amino acid residue according to 93-11 protein
