# Supplementary material for: Whole-Genome Analysis Revealed the Positively Selected Genes during the Differentiation of indica and Temperate japonica Rice
Source: PLoS One. 2015 Mar 16;10(3):e0119239. doi: 10.1371/journal.pone.0119239 (PMC4361536; doi:10.1371/journal.pone.0119239)
Supplement: S5 Table — (XLSX) [file pone.0119239.s005.xlsx]

## Sheet: Table S5
Table S5. The NSSGs with outliers and synonymous sites between indica and temperate japonica in chromosome 1.
Position on the Chromosome 1	gene-ID	Nipponbare allele	other allele	Nipponbare amino acid	Changed amino acid	position in the protein	Allele frequency in TEJ	Allele frequency in IND	Fst	P (Simul Fst<sample Fst)
4416292	LOC_Os01g08800.1	C	T	L	F	4	0.848101	0.00421941	0.728014	0.935091
4416368	LOC_Os01g08800.1	C	T	P	L	29	0.859756	0	0.754011	0.846441
4416384	LOC_Os01g08800.1	G	A	Q	Q	34	0.972527	0.286275	0.504751	0.800952
4416654	LOC_Os01g08800.1	A	G	V	V	124	0.795322	0.00322581	0.653955	0.878767
4417172	LOC_Os01g08800.1	G	A	R	Q	297	0.959064	0.310924	0.453115	0.833215
4417206	LOC_Os01g08800.1	T	C	F	F	308	0.783784	0	0.644444	0.829056
4417280	LOC_Os01g08800.1	C	A	A	E	333	0.975	0	0.95122	0.979941
LOC_Os01g08800.1	7
4795732	Os01t0189800-01	C	T	S	S	180	1	0.376238	0.453237	0.850046
4795913	Os01t0189800-01	T	C	R	G	485	0.994118	0	0.988304	1
4796026	Os01t0189800-01	T	C	K	R	449	0.992	0.47644	0.340526	0.965337
4796842	Os01t0189800-01	T	C	N	S	175	0.953846	0	0.911765	0.761205
Os01t0189800-01	4
5730835	Os01t0204300-00	G	A	D	N	25	0.978417	0.0813397	0.807632	0.882112
5730882	Os01t0204300-00	C	T	S	S	40	0.993976	0.459677	0.35945	0.691808
5731409	Os01t0204300-00	G	A	R	Q	216	0.989691	0.456432	0.355024	0.692387
5732192	Os01t0204300-00	A	C	N	T	477	0.986667	0.201717	0.638817	0.820598
5732382	Os01t0204300-00	T	C	L	L	540	0.988636	0.198473	0.64701	0.896219
5732730	Os01t0204300-00	G	A	L	L	656	0.983607	0.550676	0.262307	0.651504
5732781	Os01t0204300-00	T	C	V	V	673	0.97449	0.178571	0.648683	0.817781
5733151	Os01t0204300-00	G	A	V	M	797	1	0.580189	0.265672	0.994828
Os01t0204300-00	8
6364197	LOC_Os01g11760.1	C	G	A	G	52	1	0.484848	0.346939	0.972255
6364550	LOC_Os01g11760.1	A	C	N	K	137	0.920635	0.204348	0.521209	0.690122
6365830	LOC_Os01g11760.1	G	T	A	A	346	1	0.45	0.37931	0.749367
LOC_Os01g11760.1	3
7590954	Os01t0237100-01	A	G	L	S	94	0.893082	0	0.806818	0.904378
7591582	Os01t0237100-01	C	A	R	L	38	1	0.0465116	0.911111	0.973687
7591668	Os01t0237100-01	C	T	Q	Q	9	0.966102	0	0.934426	0.99762
Os01t0237100-01	3
12757989	Os01t0327900-00	A	T	Y	N	406	0.95	0.151163	0.644739	0.809215
12759530	Os01t0327900-00	T	G	T	T	125	0.952381	0	0.909091	0.767288
12759701	Os01t0327900-00	T	A	G	G	68	1	0.0588235	0.888889	0.96439
Os01t0327900-00	3
18880503	LOC_Os01g31480.1	T	C	S	P	4	0.97619	0.108696	0.758009	0.837623
18880724	LOC_Os01g31480.1	A	G	N	S	45	0.97619	0.010929	0.931884	0.997661
18880762	LOC_Os01g31480.1	G	A	A	T	58	0.987805	0.138298	0.733323	0.905854
18880801	LOC_Os01g31480.1	G	A	A	T	71	0.953488	0.163934	0.632111	0.804095
18880872	LOC_Os01g31480.1	T	C	A	A	94	0.955224	0.00952381	0.895461	0.97028
18880961	LOC_Os01g31480.1	C	T	S	L	124	0.981132	0.0366972	0.892241	0.968463
18881815	LOC_Os01g31480.1	T	G	S	A	154	0.975309	0	0.951807	0.980044
LOC_Os01g31480.1	7
20346961	LOC_Os01g33960.1	G	A	P	S	469	1	0.581395	0.264706	1
20347409	LOC_Os01g33960.1	T	C	H	R	462	1	0	1	Fixed
20347806	LOC_Os01g33960.1	A	G	C	R	418	1	0.596154	0.253012	0.760722
LOC_Os01g33960.1	3
22065564	LOC_Os01g36740.1	G	A	T	M	181	1	0.341667	0.490683	0.932519
22065896	LOC_Os01g36740.1	A	G	P	P	92	1	0.463918	0.366197	0.76613
22066142	LOC_Os01g36740.1	G	T	H	N	54	1	0.318519	0.516854	0.978659
LOC_Os01g36740.1	3
27354476	Os01t0638000-01	T	C	D	D	28	0.77193	0.00980392	0.609891	0.790882
27355026	Os01t0638000-01	T	A	L	I	212	0.782051	0.0198675	0.604648	0.802556
27355200	Os01t0638000-01	G	C	D	H	270	1	0	1	Fixed
Os01t0638000-01	3
32717937	LOC_Os01g53860.1	A	G	H	R	63	1	0	1	Fixed
32718200	LOC_Os01g53860.1	T	G	I	R	128	1	0	1	Fixed
32719496	LOC_Os01g53860.1	T	G	L	L	152	1	0.00571429	0.988636	1
32721010	LOC_Os01g53860.1	G	C	V	L	317	1	0	1	Fixed
LOC_Os01g53860.1	4
33455497	Os01t0755500-01	T	C	S	P	4	0.992754	0	0.985612	1
33455820	Os01t0755500-01	A	C	E	D	111	0.833333	0	0.714286	0.886579
33456738	Os01t0755500-01	C	T	A	A	417	1	0.5625	0.28	1
Os01t0755500-01	3
33551635	Os01t0757200-01	G	C	V	L	145	1	0	1	Fixed
33552683	Os01t0757200-01	C	T	S	S	265	1	0.570896	0.273159	1
Os01t0757200-01	2
35559325	Os01t0798500-02	C	T	S	S	96	1	0.583333	0.263158	0.932614
35559350	Os01t0798500-02	G	T	A	S	105	1	0	1	Fixed
35560691	Os01t0798500-02	C	T	G	G	227	1	0.392265	0.436508	1
Os01t0798500-02	3
38489293	Os01t0852900-01	C	T	R	C	67	1	0.0060241	0.988024	1
38490612	Os01t0852900-01	C	T	D	D	632	1	0.323944	0.510638	0.814621
Os01t0852900-01	2
39644597	Os01t0873700-01	T	C	L	L	164	0.988701	0.286195	0.533856	0.860779
39645271	Os01t0873700-01	G	A	A	T	257	0.988095	0	0.976471	1
Os01t0873700-01	2
39769044	Os01t0875800-01	G	A	Y	Y	291	1	0.325	0.509434	0.984251
39769954	Os01t0875800-01	C	T	A	T	23	0.992857	0.010101	0.965818	1
Os01t0875800-01	2
42463853	Os01t0927300-01	T	G	K	Q	105	1	0.0265957	0.948187	0.998012
42466535	Os01t0927300-01	A	G	S	S	45	1	0.23913	0.614035	0.872392
Os01t0927300-01	2
42711889	LOC_Os01g70670.1	A	G	E	E	188	1	0.589147	0.258537	0.913071
42712693	LOC_Os01g70670.1	T	C	S	P	250	1	0.012931	0.974468	1
LOC_Os01g70670.1	2
