# Supplementary material for: Whole-Genome Analysis Revealed the Positively Selected Genes during the Differentiation of indica and Temperate japonica Rice
Source: PLoS One. 2015 Mar 16;10(3):e0119239. doi: 10.1371/journal.pone.0119239 (PMC4361536; doi:10.1371/journal.pone.0119239)
Supplement: S9 Table — (XLSX) [file pone.0119239.s009.xlsx]

## Sheet: Sheet1
Table S9. The molecular functions of the positively selected genes according to GO analysis.
Molecular function			ID	No. of positively selected genes	Total
Binding
	Small molecule binding				84
		ATP binding	GO:0005524	39
		nucleotide binding	GO:0000166	31
		GTP binding	GO:0005525	6
		pyridoxal phosphate binding	GO:0030170	4
		ADP binding	GO:0043531	2
		thiamin pyrophosphate binding	GO:0030976	1
		NADPH binding	GO:0070402	1
	Nucleic acid binding				95
		DNA binding	GO:0003677	44
		nucleic acid binding	GO:0003676	28
		RNA binding	GO:0003723	14
		double-stranded RNA binding	GO:0003725	2
		damaged DNA binding	GO:0003684	1
		rRNA binding	GO:0019843	1
		translation initiation factor activity	GO:0003743	1
		single-stranded DNA binding	GO:0003697	1
		5S rRNA binding	GO:0008097	1
		7S RNA binding	GO:0008312	1
		tRNA binding	GO:0000049	1
	Carboxylic acid binding				6
		acyl-CoA binding	GO:0000062	2
		amino acid binding	GO:0016597	1
		L-ascorbic acid binding	GO:0031418	1
		folic acid binding	GO:0005542	1
		phosphopantetheine binding	GO:0031177	1
	Ion binding				80
		zinc ion binding	GO:0008270	38
		metal ion binding	GO:0046872	14
		iron ion binding	GO:0005506	13
		calcium ion binding	GO:0005509	5
		cation binding	GO:0043169	5
		manganese ion binding	GO:0030145	3
		magnesium ion binding	GO:0000287	2
	chromatin binding				4
		chromatin binding	GO:0003682	4
	Protein binding				164
		protein binding	GO:0005515	131
		protein dimerization activity	GO:0046983	16
		heat shock protein binding	GO:0031072	4
		unfolded protein binding	GO:0051082	2
		clathrin binding	GO:0030276	2
		protein kinase binding	GO:0019901	2
		calmodulin binding	GO:0005516	1
		protein homodimerization activity	GO:0042803	1
		microtubule binding	GO:0008017	1
		Ran GTPase binding	GO:0008536	1
		enzyme binding	GO:0019899	1
		histone binding	GO:0042393	1
		receptor binding	GO:0005102	1
	Binding				25
		binding	GO:0005488	25
	Carbohydrate binding				8
		sugar binding	GO:0005529	5
		carbohydrate binding	GO:0030246	2
		chitin binding	GO:0008061	1
	Lipid binding				7
		lipid binding	GO:0008289	3
		phosphatidylinositol binding	GO:0005545	2
		phospholipid binding	GO:0005543	2
	oxygen binding				3
		oxygen binding	GO:0019825	3
	Tetrapyrrole				12
		heme binding	GO:0020037	12
	cofactor binding				12
		FAD binding	GO:0050660	6
		coenzyme binding	GO:0050662	2
		NAD or NADH binding	GO:0051287	1
		NADP or NADPH binding	GO:0050661	1
		cofactor binding	GO:0048037	1
		acyl carrier activity	GO:0000036	1
	Metal cluster binding				6
		iron-sulfur cluster binding	GO:0051536	5
		4 iron, 4 sulfur cluster binding	GO:0051539	1
catalytic activity
	catalytic activity		GO:0003824	29	29
	Hydrolase				123
		hydrolase activity	GO:0016787	34
		hydrolase activity, acting on ester bonds	GO:0016788	6
		nucleoside-triphosphatase activity	GO:0017111	6
		nuclease activity	GO:0004518	6
		hydrolase activity, hydrolyzing O-glycosyl compounds	GO:0004553	5
		protein serine/threonine phosphatase activity	GO:0004722	5
		pectinesterase activity	GO:0030599	5
		metalloendopeptidase activity	GO:0004222	3
		acid phosphatase activity	GO:0003993	3
		serine-type carboxypeptidase activity	GO:0004185	3
		aspartic-type endopeptidase activity	GO:0004190	3
		carboxylesterase activity	GO:0004091	2
		GTPase activity	GO:0003924	2
		ATPase activity	GO:0016887	2
		endonuclease activity	GO:0004519	2
		phosphoglycolate phosphatase activity	GO:0008967	2
		chitinase activity	GO:0004568	2
		motor activity	GO:0003774	2
		ubiquitin thiolesterase activity	GO:0004221	2
		phosphoric ester hydrolase activity	GO:0042578	2
		serine-type endopeptidase activity	GO:0004252	1
		peptidase activity	GO:0008233	1
		polygalacturonase activity	GO:0004650	1
		cysteine-type endopeptidase activity	GO:0004197	1
		threonine-type endopeptidase activity	GO:0004298	1
		protein tyrosine phosphatase activity	GO:0004725	1
		DNA-dependent ATPase activity	GO:0008094	1
		cysteine-type peptidase activity	GO:0008234	1
		triglyceride lipase activity	GO:0004806	1
		proton-transporting ATPase activity, rotational mechanism	GO:0046961	1
		aminopeptidase activity	GO:0004177	1
		metallopeptidase activity	GO:0008237	1
		5'-3' exonuclease activity	GO:0008409	1
		phosphoglycerate mutase activity	GO:0004619	1
		endopeptidase activity	GO:0004175	1
		hydrolase activity, acting on acid anhydrides, in phosphorus-containing anhydrides	GO:0016818	1
		ribonuclease III activity	GO:0004525	1
		ribonuclease activity	GO:0004540	1
		alpha-amylase activity	GO:0004556	1
		exonuclease activity	GO:0004527	1
		ribonuclease T2 activity	GO:0033897	1
		DNA-3-methyladenine glycosylase I activity	GO:0008725	1
		GTP cyclohydrolase II activity	GO:0003935	1
		ureidoglycolate hydrolase activity	GO:0004848	1
		ferric-transporting ATPase activity	GO:0015408	1
		pheophytinase activity	GO:0080124	1
	Transferase activity				164
		protein kinase activity	GO:0004672	28
		transferase activity, transferring phosphorus-containing groups	GO:0016772	27
		protein serine/threonine kinase activity	GO:0004674	22
		transferase activity, transferring hexosyl groups	GO:0016758	9
		protein tyrosine kinase activity	GO:0004713	10
		transferase activity	GO:0016740	8
		methyltransferase activity	GO:0008168	9
		kinase activity	GO:0016301	6
		O-methyltransferase activity	GO:0008171	5
		MAP kinase activity	GO:0004707	2
		transferase activity, transferring glycosyl groups	GO:0016757	2
		phosphotransferase activity, alcohol group as acceptor	GO:0016773	2
		glutathione transferase activity	GO:0004364	2
		transferase activity, transferring nitrogenous groups	GO:0016769	2
		RNA-directed DNA polymerase activity	GO:0003964	1
		transferase activity, transferring acyl groups other than amino-acyl groups	GO:0016747	1
		acetylglucosaminyltransferase activity	GO:0008375	1
		diacylglycerol kinase activity	GO:0004143	1
		calmodulin-dependent protein kinase activity	GO:0004683	1
		galactosyltransferase activity	GO:0008378	1
		cellulose synthase (UDP-forming) activity	GO:0016760	1
		phosphatidylinositol phosphate kinase activity	GO:0016307	1
		sialyltransferase activity	GO:0008373	1
		tryptophan synthase activity	GO:0004834	1
		inositol tetrakisphosphate 1-kinase activity	GO:0047325	1
		phosphoribulokinase activity	GO:0008974	1
		protein methyltransferase activity	GO:0008276	1
		rRNA (adenine-N6,N6-)-dimethyltransferase activity	GO:0000179	1
		acyltransferase activity	GO:0008415	1
		intramolecular transferase activity	GO:0016866	1
		4-alpha-glucanotransferase activity	GO:0004134	1
		diphthine synthase activity	GO:0004164	1
		hydroxymethylglutaryl-CoA synthase activity	GO:0004421	1
		transferase activity, transferring acyl groups	GO:0016746	1
		nucleotidyltransferase activity	GO:0016779	1
		solute:hydrogen antiporter activity	GO:0015299	1
		sulfotransferase activity	GO:0008146	1
		glycine hydroxymethyltransferase activity	GO:0004372	1
		galactoside 2-alpha-L-fucosyltransferase activity	GO:0008107	1
		branched-chain-amino-acid transaminase activity	GO:0004084	1
		histone-lysine N-methyltransferase activity	GO:0018024	1
		rRNA methyltransferase activity	GO:0008649	1
		inositol-1,3,4-trisphosphate 6-kinase activity	GO:0052725	1
		Molecular Functioninositol-1,3,4-trisphosphate 5-kinase activity	GO:0052726	1
	Oxidoreductase activity				51
		oxidoreductase activity	GO:0016491	10
		oxidoreductase activity, acting on paired donors, with incorporation or reduction of molecular oxygen	GO:0016705	6
		peroxidase activity	GO:0004601	5
		oxidoreductase activity, acting on CH-OH group of donors	GO:0016614	4
		protein disulfide oxidoreductase activity	GO:0015035	3
		oxidoreductase activity, acting on paired donors, with incorporation or reduction of molecular oxygen, 2-oxoglutarate as one donor, and incorporation of one atom each of oxygen into both donors	GO:0016706	3
		cytokinindehydrogenase activity	GO:0019139	2
		UDP-N-acetylmuramate dehydrogenase activity	GO:0008762	2
		monooxygenase activity	GO:0004497	1
		oxidoreductase activity, acting on the CH-OH group of donors, NAD or NADP as acceptor	GO:0016616	1
		acyl-CoAdehydrogenase activity	GO:0003995	1
		peptide-methionine-(S)-S-oxide reductase activity	GO:0008113	1
		acireductone dioxygenase [iron(II)-requiring] activity	GO:0010309	1
		oxidoreductase activity, acting on the CH-CH group of donors	GO:0016627	1
		flavin-containing monooxygenase activity	GO:0004499	1
		oxidoreductase activity, acting on NADH or NADPH, with oxygen as acceptor	GO:0050664	1
		glutathione peroxidase activity	GO:0004602	1
		prolinedehydrogenase activity	GO:0004657	1
		arsenate reductase activity	GO:0030611	1
		dihydrodipicolinate reductase activity	GO:0008839	1
		ferroxidase activity	GO:0004322	1
		thiol oxidase activity	GO:0016972	1
		3-hydroxyacyl-CoA dehydrogenase activity	GO:0003857	1
		choline dehydrogenase activity	GO:0008812	1
	Isomerase activity				4
		pseudouridine synthase activity	GO:0009982	2
		isomerase activity	GO:0016853	1
		cycloeucalenol cycloisomerase activity	GO:0047793	1
	Lyase				9
		prephenate dehydratase activity	GO:0004664	2
		lyase activity	GO:0016829	1
		carbonate dehydratase activity	GO:0004089	1
		carbon-sulfur lyase activity	GO:0016846	1
		adenosylmethionine decarboxylase activity	GO:0004014	1
		argininosuccinate lyase activity	GO:0004056	1
		carboxy-lyase activity	GO:0016831	1
		1-aminocyclopropane-1-carboxylate synthase activity	GO:0016847	1
	ligase				6
		acid-amino acid ligase activity	GO:0016881	1
		ubiquitin-protein ligase activity	GO:0004842	1
		strictosidine synthase activity	GO:0016844	1
		CTP synthase activity	GO:0003883	1
		3,4-dihydroxy-2-butanone-4-phosphate synthase activity	GO:0008686	1
		naphthoate synthase activity	GO:0008935	1
electron carrier activity			GO:0009055	12	12
transporter activity			GO:0005215		14
		transporter activity	GO:0005215	14
	substrate-specific transporter activity		GO:0022892		2
		ion channel activity	GO:0005216	1
		oligopeptide transporter activity	GO:0015198	1
	transmembrane transporter				14
		voltage-gated potassium channel activity	GO:0005249	1
		antiporter activity	GO:0015297	2
		drug transmembrane transporter activity	GO:0015238	2
		hydrogen ion transporting ATP synthase activity, rotational mechanism	GO:0046933	1
		substrate-specific transmembrane transporter activity	GO:0022891	1
		metal ion transmembrane transporter activity	GO:0046873	1
		hydrogen ion transmembrane transporter activity	GO:0015078	1
		transmembrane transporter activity	GO:0022857	1
		secondary active sulfate transmembrane transporter activity	GO:0008271	1
		bile acid:sodium symporter activity	GO:0008508	1
		magnesium ion transmembrane transporter activity	GO:0015095	1
		organic anion transmembrane transporter activity	GO:0008514	1
nucleic acid binding transcription factor activity			GO:0001071		48
		sequence-specific DNA binding transcription factor activity	GO:0003700	44
		transcription regulator activity	GO:0030528	4
structural molecule activity			GO:0005198	2	15
		structural constituent of ribosome	GO:0003735	13
Enzyme regulator activity			GO:0030234		5
		enzyme inhibitor activity	GO:0004857	4
		ribonuclease inhibitor activity	GO:0008428	1
Molecular transducer			GO:0060089		3
		signal transducer activity	GO:0004871	3
receptor activity			GO:0004872	4	4
nutrient reservoir activity			GO:0045735	2	2
Total				1011	1011
