# Supplementary material for: Whole-Genome Analysis Revealed the Positively Selected Genes during the Differentiation of indica and Temperate japonica Rice
Source: PLoS One. 2015 Mar 16;10(3):e0119239. doi: 10.1371/journal.pone.0119239 (PMC4361536; doi:10.1371/journal.pone.0119239)
Supplement: S10 Table — (XLSX) [file pone.0119239.s010.xlsx]

## Sheet: Sheet1
Table S10. The biological processes of the positively selected genes according to GO analysis.
Biological process			GO ID	Number	Total
Response to stimulus			GO:0050896
	Response to chemical stimulus		GO:0042221		12
		Response to oxidative stress	GO:0006979	5
		Response to salt stress	GO:0009651	2
		Response to cadmium ion	GO:0046686	1
		Response to arsenic	GO:0046685	1
		Response to ozone	GO:0010193	1
		Response to reactive oxygen species	GO:0000302	1
		Response to nitrate	GO:0010167	1
	Response to stress		GO:0006950	11	14
		Defense response	GO:0006952	2
		Callose deposition during defense response	GO:0052542	1
	Response to abiotic stimulus		GO:0009628	11	18
		Response to light stimulus	GO:0009416	2
		Response to heat	GO:0009408	2
		Red or far-red light signaling pathway	GO:0010017	1
		Response to water deprivation	GO:0009414	1
		Positive gravitropism	GO:0009958	1
	Response to biotic stimulus		GO:0009607	13	14
		Response to bacterium	GO:0009617	1
	Response to endogenous stimulus		GO:0009719	9	14
		Response to abscisic acid stimulus	GO:0009737	1
		Response to gibberellin stimulus	GO:0009739	1
		Response to ethylene stimulus	GO:0009723	1
		Response to other organism	GO:0051707	1
		Response to cytokinin stimulus	GO:0009735	1
	Response to external stimulus		GO:0009605	1	2
		Tropism	GO:0009606	1
Biological regulation			GO:0065007
	Regulation of biological process		GO:0050789		65
		Regulation of transcription, DNA-dependent	GO:0006355	53
		Regulation of cell cycle	GO:0051726	2
		Regulation of salicylic acid metabolic process	GO:0010337	2
		Regulation of cyclin-dependent protein kinase activity	GO:0000079	2
		Regulation of signal transduction	GO:0009966	1
		Regulation of RNA metabolic process	GO:0051252	1
		Regulation of synergid differentiation	GO:0045697	1
		Regulation of gene expression, epigenetic	GO:0040029	1
		Regulation of carbohydrate biosynthetic process	GO:0043255	1
		Regulation of response to red or far red light	GO:2000030	1
	Signal transduction				13
		Signal transduction	GO:0007165	11
		Activation of protein kinase C activity by G-protein coupled receptor protein signaling pathway	GO:0007205	1
		Auxin mediated signaling pathway	GO:0009734	1
Reproductive process			GO:0022414		3
	Pollination		GO:0009856	1
		Pollen development	GO:0009555	1
		Pollen tube guidance	GO:0010183	1
Cellular process			GO:0009987	1	63
	Cellular response to stimulus		GO:0051716
		Small gtpase mediated signal transduction	GO:0007264	4
	Cell death		GO:0008219
		Cell death	GO:0008219	4
		Apoptosis	GO:0006915	1
	Cellular developmental process		GO:0048869
		Cell differentiation	GO:0030154	5
		Root epidermal cell differentiation	GO:0010053	1
		Plant-type spore development	GO:0048236	1
	Cell growth		GO:0016049	2
	Cellular homeostasis		GO:0019725
		Cell redox homeostasis	GO:0045454	5
		Cellular iron ion homeostasis	GO:0006879	1
	Chromosome segregation		GO:0007059	1
	Microtubule-based process		GO:0007017
		Microtubule polymerization	GO:0046785	1
	Cell cycle process		GO:0022402
		Cell cycle	GO:0007049	5
		Meiotic spindle organization	GO:0000212	1
		Meiotic DNA double-strand break formation	GO:0042138	1
		Male meiosis	GO:0007140	1
		Cytokinesis	GO:0000910	1
	Cell recognition		GO:0008037
		Recognition of pollen	GO:0048544	1
	Gene silencing		GO:0016458
		Production of ta-sirnas involved in RNA interference	GO:0010267	1
	Cellular membrane organization		GO:0016044
		Thylakoid membrane organization	GO:0010027	1
	Vesicle-mediated transport		GO:0016192	3
	Transmembrane transport		GO:0055085	16
		Drug transmembrane transport	GO:0006855	2
		ATP synthesis coupled proton transport	GO:0015986	2
	Membrane docking		GO:0022406
		Vesicle docking during exocytosis	GO:0006904	1
Developmental process			GO:0032502		47
	Anatomical structure development		GO:0048856
		Embryonic development	GO:0009790	8
		Flower development	GO:0009908	3
		Embryonic development ending in seed dormancy	GO:0009793	2
	Multicellular organismal development		GO:0007275	13
		Embryo sac development	GO:0009553	1
	Aging		GO:0007568	1
	Pattern specification process		GO:0007389
		Stem vascular tissue pattern formation	GO:0010222	1
	Developmental process involved in reproduction		GO:0003006
		Tapetal layer formation	GO:0048656	1
	Anatomical structure morphogenesis		GO:0009653	5
		Simple leaf morphogenesis	GO:0060776	1
	Post-embryonic development		GO:0009791	11
Establishment of localization			GO:0051234		55
	Transport
		Transport	GO:0006810	16
		Intracellular protein transport	GO:0006886	8
		Metal ion transport	GO:0030001	5
		Protein transport	GO:0015031	4
		Lipid transport	GO:0006869	3
		Sodium ion transport	GO:0006814	3
		Oligopeptide transport	GO:0006857	2
		Potassium ion transport	GO:0006813	1
		Cation transport	GO:0006812	1
		Nucleocytoplasmic transport	GO:0006913	1
		Sulfate transport	GO:0008272	1
		Pinocytosis	GO:0006907	1
		Ion transport	GO:0006811	1
		Retrograde vesicle-mediated transport, Golgi to ER	GO:0006890	1
		Magnesium ion transport	GO:0015693	1
		Mitochondrial proton-transporting ATP synthase complex assembly	GO:0033615	1
		Protein targeting to mitochondrion	GO:0006626	1
		Oxygen transport	GO:0015671	1
	Establishment of protein localization		GO:0045184
		Protein import into mitochondrial inner membrane	GO:0045039	1
		SRP-dependent cotranslational protein targeting to membrane	GO:0006614	1
		Protein targeting to Golgi	GO:0000042	1
Cellular component organization or biogenesis			GO:0071840		23
	Clathrin coat assembly		GO:0048268	2
	Cell wall modification		GO:0042545	1
	Chloroplast organization		GO:0009658	1
	Chromatin assembly or disassembly		GO:0006333	1
	Chiasma assembly		GO:0051026	1
	Chloroplast fission		GO:0010020	2
	Plant-type cell wall organization		GO:0009664	1
	Cellular component organization		GO:0016043	13
	Cell wall biogenesis		GO:0042546	1
Growth			GO:0040007		2
	Growth		GO:0040007	1
	Multidimensional cell growth		GO:0009825	1
Reproduction			GO:0000003	10	11
	Sexual reproduction		GO:0019953	1
Immune system process			GO:0002376		1
	Plant-type hypersensitive response		GO:0009626	1
Metabolic process			GO:0008152
	Metabolic process		GO:0008152	52	52
	Small molecule metabolic		GO:0044281		6
		Glycerol ether metabolic process	GO:0006662	1
		One-carbon metabolic process	GO:0006730	1
		Riboflavin biosynthetic process	GO:0009231	1
		sterol biosynthetic process	GO:0016126	1
		Alcohol metabolic process	GO:0006066	1
		Glucose catabolic process	GO:0006007	1
	Cellular metabolic process		GO:0044237	3	41
		Photosynthesis	GO:0015979	5
		DNA metabolic process	GO:0006259	4
		ATP catabolic process	GO:0006200	2
		Iron-sulfur cluster assembly	GO:0016226	2
		Cellular protein metabolic process	GO:0044267	2
		Cytokinin metabolic process	GO:0009690	2
		Generation of precursor metabolites and energy	GO:0006091	2
		RNA-dependent DNA replication	GO:0006278	1
		GTP catabolic process	GO:0006184	1
		Cellular amino acid biosynthetic process	GO:0008652	1
		Pyrimidine nucleotide biosynthetic process	GO:0006221	1
		Ubiquinone biosynthetic process	GO:0006744	1
		Mo-molybdopterin cofactor biosynthetic process	GO:0006777	1
		Autophagy	GO:0006914	1
		Cellular biosynthetic process	GO:0044249	1
		Menaquinone biosynthetic process	GO:0009234	1
		Photosynthesis, light harvesting in photosystem I	GO:0009768	1
		Photosynthesis, light harvesting	GO:0009765	1
		Trna processing	GO:0008033	1
		1-aminocyclopropane-1-carboxylate biosynthetic process	GO:0042218	1
		Glycine metabolic process	GO:0006544	1
		L-serine metabolic process	GO:0006563	1
		Transcription initiation, DNA-dependent	GO:0006352	1
		Intracellular signal transduction	GO:0035556	1
		Tryptophan metabolic process	GO:0006568	1
		Guanosine tetraphosphate metabolic process	GO:0015969	1
	Nitrogen compound metabolic process		GO:0006807	1	8
		L-phenylalanine biosynthetic process	GO:0009094	2
		Nucleoside metabolic process	GO:0009116	1
		Spermidine biosynthetic process	GO:0008295	1
		Spermine biosynthetic process	GO:0006597	1
		Branched chain family amino acid metabolic process	GO:0009081	1
		Lysine biosynthetic process via diaminopimelate	GO:0009089	1
	Pigment metabolic process		GO:0042440		1
		Chlorophyll catabolic process	GO:0015996	1
	Catabolic process		GO:0009056	8	8
	Secondary metabolic process		GO:0019748	7	8
		Lignin biosynthetic process	GO:0009809	1
	Oxidation-reduction process		GO:0055114	35	36
		Photosynthetic electron transport in photosystem I	GO:0009773	1
	Macromolecule metabolic process		GO:0043170		131
		Protein amino acid phosphorylation	GO:0006468	30
		Protein modification process	GO:0006464	17
		Translation	GO:0006412	14
		Proteolysis	GO:0006508	11
		Protein metabolic process	GO:0019538	11
		DNA repair	GO:0006281	6
		Ubiquitin-dependent protein catabolic process	GO:0006511	5
		Protein amino acid dephosphorylation	GO:0006470	5
		Protein folding	GO:0006457	4
		Protein amino acid glycosylation	GO:0006486	2
		Base-excision repair	GO:0006284	2
		RNA modification	GO:0009451	2
		Cell wall macromolecule catabolic process	GO:0016998	2
		Protein ubiquitination	GO:0016567	1
		RNA processing	GO:0006396	1
		Translational initiation	GO:0006413	1
		DNA replication	GO:0006260	1
		Nucleotide-excision repair	GO:0006289	1
		Nuclear mrna splicing, via spliceosome	GO:0000398	1
		Rrna processing	GO:0006364	1
		Protein targeting	GO:0006605	1
		RNA splicing	GO:0008380	1
		Protein catabolic process	GO:0030163	1
		Protein processing	GO:0016485	1
		Protein amino acid methylation	GO:0006479	1
		Chloroplast RNA processing	GO:0031425	1
		Peptidyl-tyrosine dephosphorylation	GO:0035335	1
		Polycistronic mrna processing	GO:0031426	1
		mRNA modification	GO:0016556	1
		Proteolysis involved in cellular protein catabolic process	GO:0051603	1
		Histone modification	GO:0016570	1
		Histone lysine methylation	GO:0034968	1
		Rrna modification	GO:0000154	1
	Biosynthetic process		GO:0009058	45	51
		Transcription, DNA-dependent	GO:0006351	2
		Isoprenoid biosynthetic process	GO:0008299	2
		Peptidyl-diphthamide biosynthetic process from peptidyl-histidine	GO:0017183	1
		Lipid biosynthetic process	GO:0008610	1
	Primary metabolic process		GO:0044238		66
		Nucleobase-containing compound metabolic process	GO:0006139	27
		Carbohydrate metabolic process	GO:0005975	15
		Lipid metabolic process	GO:0006629	10
		Fatty acid biosynthetic process	GO:0006633	4
		Chitin catabolic process	GO:0006032	2
		Pseudouridine synthesis	GO:0001522	2
		Fatty acid metabolic process	GO:0006631	1
		Aromatic amino acid family metabolic process	GO:0009072	1
		Trehalose biosynthetic process	GO:0005992	1
		Glutamate biosynthetic process	GO:0006537	1
		Proline catabolic process	GO:0006562	1
		Arginine biosynthetic process via ornithine	GO:0042450	1
	Organophoshate metabolic process		GO:0019637		4
		Inositol trisphosphate metabolic process	GO:0032957	1
		Isopentenyl diphosphate biosynthetic process, mevalonate-independent pathway	GO:0019288	2
		Phosphatidylinositol metabolic process	GO:0046488	1
Total				769	769
