# Supplementary material for: Whole-Genome Analysis Revealed the Positively Selected Genes during the Differentiation of indica and Temperate japonica Rice
Source: PLoS One. 2015 Mar 16;10(3):e0119239. doi: 10.1371/journal.pone.0119239 (PMC4361536; doi:10.1371/journal.pone.0119239)
Supplement: S12 Table — (XLSX) [file pone.0119239.s012.xlsx]

## Sheet: Table
Table S12. The comparison of the outliers revealed between Or-It and Or-IIIt, and between indica and temperate japonica.
Chromosome	Gene-ID	Position	Nipponbare allele	other allele	Nipponbare amino acid	Changed amino acid	Position in the protein	FstIIIt-It	PIIIt-It(Simul Fst<sample Fst)	Fstin-TeJ	Pin-TeJ(Simul Fst<sample Fst)
1	LOC_Os01g37530.1	22617581	G	A	R	H	38	0.00826446	0.997484	0.515152	0.974992
1	LOC_Os01g43010.2	26150794	C	G	P	R	413	0.263158	0.990829	0.972028	1
1	LOC_Os01g48220.1	29387619	T	C	T	A	394	0.926745	0.992445	0.989529	1
1	LOC_Os01g48360.2	29470679	C	T	A	V	25	0.983193	1	1	Fixed
1	LOC_Os01g48550.1	29600313	G	T	L	M	137	0.983607	1	0.984615	1
1	LOC_Os01g48570.1	29609148	G	A	V	A	103	0.900826	0.96218	1	Fixed
1	LOC_Os01g48570.1	29611775	C	A	H	N	488	0.894547	0.959342	1	Fixed
1	LOC_Os01g52080.1	31705456	T	C	M	T	147	0.982906	1	1	Fixed
1	LOC_Os01g52700.1	32061284	T	G	K	Q	35	0.94958	0.982395	1	Fixed
1	LOC_Os01g52980.1	32210628	T	C	H	R	185	0.1875	0.958732	1	Fixed
1	LOC_Os01g57380.1	34930516	A	G	C	R	48	0.115207	0.967632	0.580468	0.98673
1	LOC_Os01g57460.1	34961364	C	T	H	Q	83	0.116022	0.971455	0.568421	0.952501
1	LOC_Os01g60900.1	36981742	G	A	R	Q	82	1	Fixed	1	Fixed
1	LOC_Os01g62080.2	37681612	G	A	A	V	521	0.983607	1	0.992188	1
1	LOC_Os01g63870.1	38817547	G	A	V	I	40	0.950413	0.982477	1	Fixed
2	LOC_Os02g04750.2	2162063	C	T	STOP	W	657	0.0305677	0.99564	0.267516	1
2	LOC_Os02g11750.1	6094362	A	G	N	S	244	0.90625	0.964371	1	Fixed
2	LOC_Os02g15980.1	9096805	A	G	H	R	490	0.90625	0.964371	0.993174	1
2	LOC_Os02g25850.1	15924693	G	T	E	STOP	243	0.951613	0.982595	0.985185	1
2	LOC_Os02g25850.1	15923899	G	A	E	K	4	0.895313	0.959666	0.986667	1
2	LOC_Os02g27190.1	16780013	C	A	C	STOP	147	0.966387	1	1	Fixed
2	LOC_Os02g27190.1	16780412	G	A	INTRON 3' SPLICE SITE changed			0.894547	0.959342	1	Fixed
2	LOC_Os02g27950.1	17318228	C	T	G	R	452	0.926745	0.992445	0.954286	0.996629
2	LOC_Os02g34120.1	21266505	A	C	S	A	353	0.967213	1	0.984375	1
2	LOC_Os02g35460.1	22173630	T	A	C	S	121	0.934959	0.993984	0.986301	1
2	LOC_Os02g44260.1	27668531	C	T	G	R	203	0.948276	0.982265	1	Fixed
2	LOC_Os02g44280.1	27677140	G	T	D	E	199	0.982906	1	0.933333	0.995531
2	LOC_Os02g44280.1	27677643	G	A	H	Y	32	0.901639	0.962512	1	Fixed
2	LOC_Os02g44850.1	28043838	T	C	S	G	267	0.0333333	0.972171	1	Fixed
2	LOC_Os02g45570.2	28615662	A	G	T	A	205	0.0740741	0.97055	0.952381	0.996728
2	LOC_Os02g45900.1	28858188	C	A	G	C	208	0.967742	1	0.975806	0.999966
2	LOC_Os02g45900.1	28858693	G	T	L	I	68	0.492958	0.953231	0.934272	0.994778
2	LOC_Os02g46320.1	29123473	A	G	H	R	481	0.952381	0.98267	1	Fixed
2	LOC_Os02g46320.1	29123568	G	A	A	T	513	0.952381	0.98267	1	Fixed
2	LOC_Os02g51160.1	32192558	C	T	P	L	227	1	Fixed	0.981481	1
2	LOC_Os02g51730.1	32577028	G	A	P	S	40	0.983051	1	1	Fixed
2	LOC_Os02g52430.2	32975592	A	C	L	V	141	0.0153846	0.998751	0.984733	1
2	LOC_Os02g52880.1	33214336	A	G	F	L	181	0.983471	1	1	Fixed
2	LOC_Os02g53360.1	33554575	G	T	A	E	72	0.278912	1	1	Fixed
2	LOC_Os02g54130.1	34058928	A	G	M	T	172	0.968	1	0.933245	0.996451
2	LOC_Os02g54130.1	34060022	C	T	D	N	97	0.266272	1	0.952	0.99645
2	LOC_Os02g54960.1	34554226	A	G	S	G	356	1	Fixed	0.992537	1
2	LOC_Os02g54960.1	34551637	C	T	C	Y	204	0.967213	1	1	Fixed
2	LOC_Os02g54960.1	34554176	A	C	D	A	339	0.277778	1	1	Fixed
2	LOC_Os02g55100.1	34631929	T	C	M	T	26	0.983471	1	1	Fixed
3	LOC_Os03g05250.1	2521426	A	C	F	V	26	0.268293	1	0.960155	0.993138
3	LOC_Os03g05260.1	2522410	T	C	I	V	162	0.0153846	0.998751	0.924051	0.972252
3	LOC_Os03g12370.2	6566739	T	G	S	A	146	0.015873	0.998874	0.94702	1
3	LOC_Os03g12640.1	6748153	T	C	K	R	74	0.513514	1	0.940828	1
3	LOC_Os03g14400.1	7883594	C	A	K	N	271	0.941176	0.994856	1	Fixed
3	LOC_Os03g15090.1	8298370	G	A	E	K	32	0.925066	0.99212	0.979167	1
3	LOC_Os03g18250.1	10281797	G	T	A	E	75	0.575758	1	0.950617	1
3	LOC_Os03g19275.1	10892687	T	C	V	A	196	0.0181818	0.99929	0.921569	0.975178
3	LOC_Os03g19660.1	11106849	C	T	M	T	16	1	Fixed	0.962963	0.995468
3	LOC_Os03g19660.1	11106903	C	A	S	STOP	29	1	Fixed	0.95	1
3	LOC_Os03g30700.1	18126352	C	T	P	S	364	0.934959	0.993984	1	0.975465
3	LOC_Os03g31180.1	18393650	A	C	I	L	343	0.937008	0.994315	0.980645	1
3	LOC_Os03g43050.1	24775268	T	C	R	G	184	0.0707071	0.985475	0.922078	0.972027
3	LOC_Os03g49430.1	28901460	G	A	P	S	309	0.937008	0.994315	0.952	1
3	LOC_Os03g49430.1	28902213	C	A	A	P	58	0.937008	0.994315	0.991031	1
3	LOC_Os03g49485.1	28924541	C	T	R	Q	88	0.983607	1	0.97861	1
4	LOC_Os04g40430.2	24425259	A	G	K	E	3	0.0188679	0.999921	0.536232	0.959934
4	LOC_Os04g47620.1	28662383	A	G	C	R	246	0.90503	0.963595	0.981481	1
5	LOC_Os05g07980.1	4298208	G	A	A	V	522	0.952	0.982633	1	Fixed
5	LOC_Os05g07980.1	4298238	G	A	T	I	512	0.924529	0.992017	0.979741	1
5	LOC_Os05g34260.1	20284501	C	T	D	N	502	0.936	0.994153	0.891464	0.981717
5	LOC_Os05g37930.1	22286562	A	C	S	A	161	1	Fixed	0.9375	0.999005
5	LOC_Os05g43830.1	25545446	T	C	T	A	37	1	Fixed	0.956989	0.9951
5	LOC_Os05g44900.1	26156806	G	C	N	K	497	0.12037	0.998937	0.962963	1
5	LOC_Os05g46040.1	26768287	C	T	V	M	224	0.266272	1	0.905993	0.985398
6	LOC_Os06g11010.1	5760512	T	C	P	S	303	0.941176	0.994856	0.982199	1
6	LOC_Os06g22880.1	13431065	A	C	S	A	25	0.130435	1	0.984	1
6	LOC_Os06g33460.1	20373312	A	G	L	S	79	0.9375	0.994275	0.842105	0.982327
7	LOC_Os07g02290.1	752115	G	C	P	R	2	0.12037	0.998937	0.423423	0.999193
7	LOC_Os07g15920.1	9282038	G	C	W	C	16	0.947368	0.982174	1	Fixed
7	LOC_Os07g16030.1	9377073	T	C	C	R	83	1	Fixed	0.964912	1
7	LOC_Os07g23390.1	13842598	G	T	L	M	39	0.267974	1	0.5	0.964912
7	LOC_Os07g28040.1	17007418	T	G	K	T	276	0.0149254	0.998621	0.889613	0.993445
7	LOC_Os07g41470.1	25510000	A	C	V	G	27	0.893805	0.959251	0.958333	0.972014
7	LOC_Os07g43190.1	26547420	A	T	S	C	136	0.983871	1	0.936	0.999382
7	LOC_Os07g43190.1	26547349	A	C	K	T	112	0.983471	1	0.969697	1
8	LOC_Os08g01750.1	451133	T	C	C	R	110	0.00408163	0.959829	0.891204	0.955543
8	LOC_Os08g37600.1	23909241	C	T	V	I	485	0.124424	1	0.951807	1
8	LOC_Os08g41540.1	26330909	G	T	Q	K	359	0.122642	1	0.412281	1
8	LOC_Os08g42990.1	27257486	G	A	A	V	249	0.351351	1	0.990566	0.999659
8	LOC_Os08g43950.1	27774433	G	A	R	H	4	0.0153846	0.998751	1	Fixed
8	LOC_Os08g43980.1	27782697	T	C	I	T	240	0.968	1	1	Fixed
8	LOC_Os08g44560.1	28104653	A	G	M	V	197	0.968	1	0.939655	1
9	LOC_Os09g01660.1	421599	A	T	F	I	42	0.951613	0.982595	0.962963	1
9	LOC_Os09g06230.1	3482334	G	A	S	L	196	0.983471	1	0.936759	1
9	LOC_Os09g29430.1	18535826	A	G	T	A	81	0.0348259	0.999916	0.944444	1
9	LOC_Os09g32240.1	19895094	C	A	G	V	203	0.191489	1	0.987879	1
10	LOC_Os10g30850.2	16543426	A	G	I	T	52	1	Fixed	0.90219	0.973061
10	LOC_Os10g33730.2	18258945	A	G	M	T	479	0.967742	1	0.920455	0.998419
10	LOC_Os10g33730.2	18258435	A	G	L	P	649	0.895313	0.959666	0.904306	0.973587
10	LOC_Os10g33730.2	18259647	C	T	R	H	245	0.569444	0.983106	0.897674	0.967519
10	LOC_Os10g34500.1	18861720	G	C	L	V	193	0.00917431	0.998182	1	Fixed
10	LOC_Os10g36770.1	20138679	T	G	Q	P	127	0.130435	1	0.955224	0.988438
11	LOC_Os11g19700.1	11391205	G	C	S	T	162	0.0163934	0.998989	0.928988	0.996586
11	LOC_Os11g27620.1	17731312	A	C	N	H	49	0.428571	0.95636	0.931034	0.996707
11	LOC_Os11g28080.1	17969068	A	G	E	G	75	0.0714286	0.952675	0.933776	0.997634
12	LOC_Os12g03720.1	1500318	A	C	S	A	528	0.936	0.994153	0.988439	1
12	LOC_Os12g04710.1	1997146	T	C	K	R	71	0.428571	0.95636	0.981481	1
12	LOC_Os12g42950.1	26911207	G	T	D	Y	9	0.271523	1	0.37931	1
1	Os01t0214300-01	6247659	G	A	A	T	48	0.0649351	0.951283	0.580071	0.99647
1	Os01t0224200-00	6829607	G	T	A	E	153	0.00408163	0.959829	0.893405	0.966612
1	Os01t0281200-01	10013017	A	C	S	A	154	0.924666	0.992044	0.961905	1
1	Os01t0548600-01	22121784	C	G	E	D	126	0.0123457	0.999527	0.421769	0.965605
1	Os01t0622400-00	26490774	A	G	V	A	97	0.185185	0.986432	0.942857	0.97916
1	Os01t0660900-00	28727404	G	T	E	D	36	0.192982	1	1	Fixed
1	Os01t0677000-01	29597856	G	C	G	R	526	0.966387	1	1	Fixed
1	Os01t0677000-01	29597931	T	G	F	V	551	0.0175439	0.999197	1	Fixed
1	Os01t0678800-01	29686256	G	C	D	E	89	0.982301	1	0.988506	1
1	Os01t0702400-01	30869587	G	T	D	Y	287	0.90503	0.963595	0.992754	1
1	Os01t0708700-01	31204854	C	A	R	L	208	0.888889	0.956685	0.97	1
1	Os01t0721400-01	31835869	A	G	I	V	88	0.0153846	0.998751	0.954023	0.980196
1	Os01t0721800-01	31848004	T	A	I	N	240	0.337278	0.972049	0.640118	0.961282
1	Os01t0724700-00	31981799	T	C	M	T	39	0.0740741	0.97055	1	Fixed
1	Os01t0728700-01	32143306	C	T	V	M	99	0.982609	1	1	Fixed
1	Os01t0733200-01	32339058	G	T	H	Q	156	0.929204	0.992996	1	Fixed
1	Os01t0741900-01	32732692	A	T	S	C	76	0.933884	0.993806	0.991803	1
1	Os01t0755500-01	33455497	T	C	S	P	4	0.948718	0.982309	0.985612	1
1	Os01t0756700-01	33519264	A	G	R	G	440	0.941176	0.994856	0.984252	1
1	Os01t0764600-02	33942445	A	T	Y	F	236	1	Fixed	0.95042	0.997854
1	Os01t0796500-01	35489469	T	A	K	N	193	0.901639	0.962512	0.959677	0.980514
1	Os01t0817700-01	36561662	G	A	R	Q	199	0.982906	1	0.989247	1
1	Os01t0822800-01	36878437	C	T	S	N	9	1	Fixed	1	Fixed
1	Os01t0827400-01	37164151	C	A	V	L	99	0.887556	0.956034	1	Fixed
1	Os01t0844300-01	38012402	A	G	K	R	142	0.982759	1	0.992806	1
1	Os01t0847100-01	38148087	G	A	R	K	30	0.185185	0.986432	0.973333	1
1	Os01t0850900-01	38395925	A	G	S	G	116	0.0149254	0.998621	0.964286	1
1	Os01t0853800-03	38526979	C	G	H	Q	12	1	Fixed	0.966667	1
1	Os01t0856800-02	38773463	A	G	T	A	137	0.190476	1	1	Fixed
1	Os01t0857250-01	38791223	C	T	A	V	14	0.949153	0.982352	1	Fixed
1	Os01t0864200-01	39159144	A	T	I	F	18	0.037037	0.994222	0.878421	0.965924
1	Os01t0864200-01	39159207	T	G	S	A	39	0.0181818	0.99929	1	Fixed
1	Os01t0864500-01	39168561	A	C	V	G	76	0.0740741	0.97055	0.934541	0.99773
1	Os01t0871100-01	39519506	T	C	V	A	16	0.352941	1	1	Fixed
1	Os01t0871100-01	39525705	G	A	R	H	431	0.277778	1	1	Fixed
1	Os01t0879200-01	39904850	C	G	P	A	90	0.04	0.999048	0.964912	1
1	Os01t0879300-00	39907861	T	C	L	P	220	1	Fixed	1	Fixed
1	Os01t0881500-01	40018806	A	G	C	R	377	0.0149254	0.998621	1	Fixed
1	Os01t0891300-02	40510692	T	G	F	C	357	0.888889	0.956685	1	Fixed
1	Os01t0891300-02	40510403	G	A	V	I	261	0.13089	1	0.268156	1
1	Os01t0924000-01	42248826	C	A	S	Y	23	0.191919	1	0.969466	0.979896
2	Os02t0178200-00	4321863	A	G	I	V	404	0.122807	0.9836	0.971551	1
2	Os02t0201700-00	5672013	G	A	R	C	107	0.943396	0.981772	0.9	0.963905
2	Os02t0237000-00	7799949	A	G	T	P	151	0.128205	0.99447	0.929825	0.995188
2	Os02t0258900-01	9008939	A	G	C	R	179	0.00411523	0.96045	0.278689	1
2	Os02t0259600-01	9036207	C	A	V	L	77	1	Fixed	0.969697	1
2	Os02t0259600-01	9036387	C	G	A	P	17	1	Fixed	1	Fixed
2	Os02t0264300-01	9421226	C	T	A	T	149	0.352941	1	0.978022	1
2	Os02t0264300-01	9422456	C	A	L	F	68	0.177215	0.958732	0.270718	1
2	Os02t0312500-02	12352508	C	T	R	C	142	0.906977	0.964659	0.971524	1
2	Os02t0317500-01	12643686	T	G	H	P	188	0.983871	1	0.979452	1
2	Os02t0319800-01	12770803	T	C	T	A	396	0.0149254	0.998621	0.987421	1
2	Os02t0322400-00	12923781	G	T	G	T	385	0.575758	1	1	Fixed
2	Os02t0327500-01	13232112	G	T	A	S	306	0.983471	1	1	Fixed
2	Os02t0461000-01	16216280	C	T	R	Q	56	0.934426	0.993896	1	Fixed
2	Os02t0471500-01	16791127	C	T	S	N	202	0.00408163	0.959829	1	Fixed
2	Os02t0478700-01	17224847	T	A	L	H	19	0.277108	1	0.9269	0.995587
2	Os02t0546500-00	21347656	G	A	P	L	62	1	Fixed	0.954545	0.996818
2	Os02t0551900-01	21661831	C	T	T	M	272	0.647059	0.960286	0.9	0.968953
2	Os02t0557300-01	21962824	G	C	T	R	197	0.983607	1	0.985663	1
2	Os02t0567000-01	22420156	A	G	I	T	97	0.26087	0.986955	0.982222	1
2	Os02t0585200-01	23420160	C	T	G	S	120	0.0315789	0.997157	0.487179	0.970314
2	Os02t0664700-02	27869475	T	G	R	S	165	0.0333333	0.972171	0.992395	1
2	Os02t0670400-01	28112699	A	G	D	G	57	0.939394	0.994579	0.981651	1
2	Os02t0690200-01	29221885	A	T	K	I	57	0.903226	0.963157	0.985348	1
2	Os02t0690800-01	29249999	T	C	M	T	59	0.0134529	0.999653	0.96875	0.997239
2	Os02t0712500-01	30392418	G	C	S	C	229	0.00444444	0.966036	0.265306	1
2	Os02t0728600-01	31210514	C	T	V	I	138	1	Fixed	0.98556	1
2	Os02t0745300-00	32169660	C	T	P	S	265	1	Fixed	0.979381	1
2	Os02t0745300-00	32169508	C	T	T	I	214	0.0149254	0.998621	0.984127	1
2	Os02t0764500-01	33087377	C	A	L	F	115	0.966942	1	0.986111	1
2	Os02t0767100-01	33183758	T	A	F	L	256	0.952	0.982633	0.986014	1
2	Os02t0768200-01	33241256	A	T	V	D	137	0.903226	0.963157	0.974533	1
2	Os02t0769800-01	33348901	T	G	I	M	83	0.0357143	0.98914	0.986486	1
2	Os02t0771200-01	33422740	C	T	A	T	312	0.0165289	0.999866	0.977188	1
2	Os02t0778300-01	33834231	A	G	Q	R	118	1	Fixed	1	Fixed
2	Os02t0782700-02	34087555	A	T	M	K	243	0.966387	1	0.964539	0.99988
2	Os02t0789600-01	34434283	A	G	D	G	17	1	Fixed	1	Fixed
2	Os02t0793100-01	34590965	T	A	S	T	767	0.88581	0.955465	1	Fixed
2	Os02t0803300-01	35146761	C	G	A	G	451	0.0265487	0.960194	0.408759	0.953708
3	Os03t0140700-01	2228643	G	A	G	D	309	0.966387	1	0.982301	1
3	Os03t0145400-00	2492170	G	T	A	D	723	0.95082	0.982517	1	Fixed
3	Os03t0148300-00	2674650	T	G	Q	P	105	0.357143	1	1	Fixed
3	Os03t0148300-00	2674334	G	C	T	R	180	0.0740741	0.97055	0.972222	1
3	Os03t0156600-01	3025984	A	G	L	P	19	1	Fixed	0.96748	1
3	Os03t0157400-01	3054829	C	T	R	K	699	1	Fixed	0.936672	1
3	Os03t0165400-01	3504251	T	C	K	R	812	0.43662	1	0.954338	1
3	Os03t0166200-00	3548570	T	C	V	A	56	0.0322581	0.960194	0.45447	0.957902
3	Os03t0172200-01	3845876	T	A	Q	L	342	0.130435	1	0.971703	1
3	Os03t0181800-01	4268908	G	T	A	S	345	0.983871	1	0.991597	1
3	Os03t0181800-01	4269280	G	A	V	I	405	0.924802	0.99207	0.983264	1
3	Os03t0197400-01	5151719	A	G	T	I	31	0.0149254	0.998621	0.970562	1
3	Os03t0227300-01	6733165	G	A	A	T	387	0.0166667	0.99987	0.498575	0.984879
3	Os03t0238800-01	7379644	G	A	A	V	465	0.926614	0.992421	0.96689	1
3	Os03t0241100-01	7524104	G	A	V	I	633	1	Fixed	1	Fixed
3	Os03t0241100-01	7523357	T	C	F	L	440	0.941176	0.994856	0.990244	1
3	Os03t0241100-01	7523265	T	C	L	S	409	0.347826	1	0.988701	1
3	Os03t0257500-01	8378745	T	C	I	M	76	1	Fixed	0.933839	1
3	Os03t0257500-01	8378545	C	A	C	F	114	0.941176	0.994856	0.985507	1
3	Os03t0262700-01	8674012	C	G	L	V	10	0.944954	0.981931	1	Fixed
3	Os03t0285800-01	9898588	T	A	I	F	367	0.0149254	0.998621	0.968379	1
3	Os03t0288800-01	10049242	G	A	G	S	639	0.890625	0.957921	0.513725	0.996361
3	Os03t0288800-01	10047953	A	G	H	R	483	0.192308	1	0.97786	1
3	Os03t0306800-01	10961332	G	A	G	E	21	0.27027	1	0.9375	0.978482
3	Os03t0317300-01	11473129	T	A	C	S	23	0.946903	0.982128	0.933333	1
3	Os03t0317300-01	11473205	G	A	R	H	48	0.037037	0.994222	1	Fixed
3	Os03t0320400-01	11611050	C	T	S	L	9	1	Fixed	0.883495	0.950466
3	Os03t0320400-01	11611449	G	C	R	P	100	0.901639	0.962512	0.958115	0.993747
3	Os03t0320400-01	11612529	C	T	T	M	460	0.898305	0.96114	0.913514	0.975787
3	Os03t0320400-01	11611824	G	A	G	E	225	0.423313	0.961187	0.893491	0.952794
3	Os03t0355300-01	14127623	G	C	R	G	204	0.947368	0.982174	1	Fixed
3	Os03t0366800-00	14894423	G	T	P	T	157	0.935484	0.99394	1	Fixed
3	Os03t0378000-01	15492541	A	C	S	A	366*	0.924935	0.992095	0.958504	1
3	Os03t0419700-00	18105712	C	G	A	P	42	0.934426	0.993896	0.962264	0.973959
3	Os03t0427100-01	18487135	A	G	L	S	197	0.983871	1	0.984064	1
3	Os03t0445700-01	19571544	C	A	G	C	163	0.901639	0.962512	0.953488	1
3	Os03t0566700-01	21248552	G	T	A	E	50	0.888889	0.957169	0.976016	1
3	Os03t0572300-01	21604034	C	T	S	N	96	0.906977	0.964659	0.96333	1
3	Os03t0578500-01	21958853	A	C	I	L	122	0.966942	1	0.952381	0.952703
3	Os03t0580800-01	22070439	T	G	S	R	114	0.13	1	0.512821	0.982134
3	Os03t0582000-02	22154468	A	G	N	S	220	0.888809	0.956826	0.969789	0.994967
3	Os03t0608600-01	23654223	T	C	H	R	11	0.983607	1	0.991667	1
3	Os03t0684500-01	28059789	T	C	Y	H	483	0.893256	0.958778	0.993333	1
3	Os03t0701200-01	28906358	T	C	V	A	245	0.94958	0.982395	1	Fixed
3	Os03t0703400-01	29035295	G	T	A	E	228	0.904764	0.963488	0.972603	1
3	Os03t0732000-00	30721182	G	C	N	K	352*	0.18408	1	0.990654	1
3	Os03t0766900-01	32611563	C	T	P	L	152	0.966942	1	0.970037	1
3	Os03t0766900-01	32610199	C	A	R	S	41	0.931624	0.993422	0.945946	1
3	Os03t0771100-01	32804236	G	C	L	V	206	0.0136986	0.999675	0.518868	0.992838
3	Os03t0799600-02	34181645	A	T	I	F	61	0.966942	1	0.929412	0.975371
4	Os04t0293700-01	12929188	T	C	S	P	115	0.569907	0.95963	1	Fixed
4	Os04t0493100-01	25054930	C	T	S	N	44	0.935484	0.994069	0.891892	0.975041
4	Os04t0493300-02	25069491	T	A	N	Y	3	0.95	0.982436	0.97	1
4	Os04t0494800-01	25140851	C	T	R	C	312	0.0748899	0.996518	0.909091	0.980657
4	Os04t0494800-01	25139636	A	G	R	G	2	0.0655022	0.956066	0.910959	0.981289
4	Os04t0558500-01	28390721	C	T	R	Q	32	0.029703	0.990735	0.266667	1
5	Os05t0145400-01	2592209	C	T	S	N	289	0.907326	0.964545	0.942197	0.999031
5	Os05t0149900-01	2836091	A	G	T	A	483	0.0153846	0.998751	0.971223	1
5	Os05t0155300-01	3221256	T	C	V	A	152	0.888889	0.956685	0.951868	0.994954
5	Os05t0161800-01	3617037	T	C	G	D	91	1	Fixed	0.918517	0.994946
5	Os05t0162600-01	3655217	G	A	R	G	301	0.968	1	1	Fixed
5	Os05t0162800-00	3658468	C	T	S	N	163	0.983871	1	0.984252	1
5	Os05t0429000-01	21058034	C	T	R	Q	570	0.278107	1	0.935484	0.998841
5	Os05t0451300-01	22206628	C	T	G	D	120	0.887097	0.956388	0.946188	0.994709
5	Os05t0455900-01	22445255	T	C	F	S	436	0.888889	0.956685	0.987097	1
5	Os05t0456900-01	22482755	A	G	V	A	69	0.04	0.999048	1	Fixed
5	Os05t0458000-02	22537347	G	A	R	H	271	1	Fixed	0.963251	1
5	Os05t0458000-02	22536249	T	G	H	Q	172	0.983871	1	0.976134	1
5	Os05t0496400-00	24430876	C	T	T	I	102	0.980583	1	0.888889	0.981596
5	Os05t0511400-01	25393496	T	C	L	P	298	0.646154	0.957199	0.925134	0.997763
5	Os05t0518000-00	25728712	T	C	K	R	168	0.967742	1	0.899253	0.979942
5	Os05t0519600-02	25860181	T	C	V	A	148	0.0149254	0.998621	0.960317	0.994972
5	Os05t0523300-01	26115425	G	C	Q	E	228	1	Fixed	0.948852	0.994516
5	Os05t0552500-02	27557544	G	A	K	E	353	0.968	1	0.954934	0.995177
5	Os05t0554500-01	27644211	A	G	R	G	328	0.35	1	0.933333	0.998363
5	Os05t0556000-02	27725012	A	C	K	T	9	0.939394	0.994579	0.952381	0.995081
5	Os05t0557400-01	27808560	T	C	H	R	127	1	Fixed	0.9	0.9854
5	Os05t0557400-01	27806300	C	A	E	D	554	0.966387	1	0.911111	0.98636
5	Os05t0557400-01	27807385	G	C	L	V	275	0.888889	0.956685	0.934641	0.998359
5	Os05t0568300-00	28381214	G	A	A	V	138	0.181818	0.998814	0.974359	1
5	Os05t0578600-01	28884325	A	G	L	S	448*	0.435897	0.98697	0.983607	1
5	Os05t0587400-01	29353481	C	A	E	D	274	0.983471	1	0.95071	0.995204
5	Os05t0587400-01	29353297	C	T	V	I	335	0.966667	1	0.934178	0.994558
6	Os06t0367500-01	15452058	C	A	K	N	65	0.950413	0.982477	0.938462	1
6	Os06t0470000-01	16478922	A	G	T	A	50	0.0704225	0.985008	0.585106	0.965908
6	Os06t0473000-01	16659043	C	T	A	T	98	0.888889	0.957169	0.886531	0.982823
6	Os06t0497200-00	18303893	G	A	R	H	57	0.9	0.961841	0.931034	0.999998
6	Os06t0642650-01	27041385	A	C	S	A	16	0.931034	0.99316	0.961538	0.999984
6	Os06t0650700-01	27512229	G	A	S	L	26	0.943396	0.981772	1	Fixed
6	Os06t0652300-00	27576444	C	T	D	N	189	0.90099	0.962214	1	Fixed
7	Os07t0443500-00	15693868	T	G	L	R	60	0.0169492	0.999097	0.903297	0.995944
7	Os07t0619500-02	26252688	A	C	T	P	327	0.583333	1	1	Fixed
7	Os07t0627000-01	26642708	A	G	R	G	267	0.98374	1	0.912698	0.996525
7	Os07t0627000-01	26641045	G	A	R	H	128	0.945455	0.981981	0.9375	0.99937
7	Os07t0642200-01	27388101	C	T	A	T	314	0.258621	0.999815	0.942857	0.969961
8	Os08t0193300-00	5445831	C	T	C	Y	308	0.0707071	0.985475	0.261905	1
8	Os08t0542700-01	27245324	C	T	T	M	32	1	Fixed	1	Fixed
8	Os08t0552500-00	27756461	C	G	H	D	41	0.0153846	0.998751	1	Fixed
8	Os08t0553900-00	27783795	C	A	Q	K	69	0.428571	0.979884	0.410377	0.973315
8	Os08t0556000-01	27914708	G	C	T	R	311	0.952381	0.98267	0.976853	1
9	Os09t0133200-01	2459437	C	G	M	I	223	0.952381	0.98267	0.938053	1
9	Os09t0256600-00	4841525	T	C	T	A	102	0.983471	1	0.934641	1
9	Os09t0416500-01	15550160	T	A	D	E	19	0.968	1	1	Fixed
9	Os09t0418000-01	15663449	C	T	R	Q	313	0.030837	0.996365	0.271605	0.991723
9	Os09t0441900-01	17068815	T	A	L	H	228	0.906977	0.964659	0.992	1
9	Os09t0451500-02	17588579	A	G	K	R	331	0.896552	0.960409	0.990654	1
9	Os09t0454200-01	17717394	A	G	M	T	465	0.9375	0.994275	0.991701	1
9	Os09t0457800-01	17957732	C	G	T	R	184	0.983607	1	0.975	1
9	Os09t0497700-01	19902168	G	A	E	K	341	0.0697674	0.982329	0.274021	1
9	Os09t0501200-01	20052795	T	C	V	A	2*	0.931034	0.99316	0.982609	1
9	Os09t0538800-01	22045845	C	T	V	I	423	0.0717703	0.989576	0.59707	0.983975
9	Os09t0555100-00	22840314	T	G	S	A	195	0.891473	0.958285	0.984496	1
10	Os10t0126800-01	1681198	A	C	S	A	189	0.941176	0.994856	0.952381	0.998957
10	Os10t0208200-00	7408819	T	A	I	F	164	0.89287	0.958614	0.884533	0.969896
10	Os10t0320400-01	8889412	G	C	D	E	9	0.0404624	1	0.490196	0.975163
10	Os10t0350500-01	10896602	C	A	K	N	377	0.965217	1	0.882353	0.966025
10	Os10t0438100-00	16153011	G	T	V	L	42	0.508197	1	1	Fixed
10	Os10t0476500-01	18209176	A	G	C	R	398	0.951613	0.982595	1	Fixed
10	Os10t0520700-01	20596764	C	T	E	K	219	0.00408163	0.959829	0.988235	1
10	Os10t0536500-01	21349044	A	G	T	A	2	0.501625	0.963031	0.972603	1
10	Os10t0548100-01	21899898	A	G	F	L	246	0.00411523	0.96045	1	1
10	Os10t0549100-01	21942525	C	G	R	P	228	0.00411523	0.96045	1	Fixed
10	Os10t0577000-02	23443226	A	G	F	S	210	0.926481	0.992396	0.992095	0.999812
10	Os10t0580900-02	23649039	A	T	H	Q	82	0.015873	0.998874	0.991416	1
11	Os11t0323860-01	14303583	A	G	V	A	57	0.0149254	0.998621	0.889973	0.974859
11	Os11t0444700-01	16529458	A	C	N	T	111	0.04	0.999048	0.954545	0.97955
12	Os12t0151500-01	2546696	T	C	W	R	396	0.903639	0.962804	0.967742	1
12	Os12t0210300-01	5762397	A	T	N	I	184	0.0322581	0.960194	0.958621	0.998614
12	Os12t0640000-00	27670546	A	C	N	K	55	0.04	0.999048	1	Fixed
*The position of the amino acid residue according to 93-11 protein
