# Supplementary material for: Whole-Genome Analysis Revealed the Positively Selected Genes during the Differentiation of indica and Temperate japonica Rice
Source: PLoS One. 2015 Mar 16;10(3):e0119239. doi: 10.1371/journal.pone.0119239 (PMC4361536; doi:10.1371/journal.pone.0119239)
Supplement: S13 Table — (XLSX) [file pone.0119239.s013.xlsx]

## Sheet: Table S13A
Table S13A. The molecular functions of the positively selected genes between Or-It and Or-IIIt according to GO analysis.
Molecular function		GO-ID	No. of PSGs
Small molecule binding
	nucleotide binding	GO:0000166	7
	pyridoxal phosphate binding	GO:0030170	1
	ATP binding	GO:0005524	8
	GTP binding	GO:0005525	1
	folic acid binding	GO:0005542	1
	coenzyme binding	GO:0050662	1
Nucleic acid binding
	nucleic acid binding	GO:0003676	6
	DNA binding	GO:0003677	7
	RNA binding	GO:0003723	3
	double-stranded RNA binding	GO:0003725	1
protein binding
	protein binding	GO:0005515	22
	unfolded protein binding	GO:0051082	1
	protein kinase binding	GO:0019901	1
	protein dimerization activity	GO:0046983	3
	histone binding	GO:0042393	1
	heat shock protein binding	GO:0031072	1
	enzyme binding	GO:0019899	1
Ion binding
	zinc ion binding	GO:0008270	10
	cation binding	GO:0043169	3
	iron ion binding	GO:0005506	3
	metal ion binding	GO:0046872	3
	calcium ion binding	GO:0005509	2
	manganese ion binding	GO:0030145	1
binding
	binding	GO:0005488	4
Carbohydrate binding
	Sugar binding	GO:0005529	2
Tetrapyrrole
	heme binding	GO:0020037	2
Metal cluster binding
	iron-sulfur cluster binding	GO:0051536	1
Nucleic acid binding transcription factor activity
	Sequence-specific DNA binding transcription factor activity	GO:0003700	5
	transcription regulator activity	GO:0030528	1	103
structural molecule activity
	structural constituent of ribosome	GO:0003735	3
receptor activity		GO:0004872	1
Transferase activity
	transferase activity, transferring phosphorus-containing groups	GO:0016772	6
	protein kinase activity	GO:0004672	6
	protein serine/threonine kinase activity	GO:0004674	5
	transferase activity, transferring hexosyl groups	GO:0016758	2
	transferase activity	GO:0016740	1
	sialyltransferase activity	GO:0008373	1
	protein tyrosine kinase activity	GO:0004713	1
	protein serine/threonine phosphatase activity	GO:0004722	1
	nucleotidyltransferase activity	GO:0016779	1
	histone-lysine N-methyltransferase activity	GO:0018024	1
	diacylglycerol kinase activity	GO:0004143	1
	acetylglucosaminyltransferase activity	GO:0008375	1
	4-alpha-glucanotransferase activity	GO:0004134	1
	kinase activity	GO:0016301	1
	glycine hydroxymethyltransferase activity	GO:0004372	1
	glutathione transferase activity	GO:0004364	1
transporter activity
	voltage-gated potassium channel activity	GO:0005249	1
	transporter activity	GO:0005215	1
	ion channel activity	GO:0005216	1
hydrolase activity
	hydrolase activity	GO:0016787	5
	polygalacturonase activity	GO:0004650	1
	phosphoglycerate mutase activity	GO:0004619	1
	nucleoside-triphosphatase activity	GO:0017111	1
	hydrolase activity, hydrolyzing O-glycosyl compounds	GO:0004553	1
	hydrolase activity, acting on ester bonds	GO:0016788	1
	GTPase activity	GO:0003924	1
	cysteine-type endopeptidase activity	GO:0004197	1
	carboxylesterase activity	GO:0004091	1
	ATPase activity	GO:0016887	1
	aspartic-type endopeptidase activity	GO:0004190	1
	aminopeptidase activity	GO:0004177	1
	alpha-amylase activity	GO:0004556	1
catalytic activity
	catalytic activity	GO:0003824	4
electron carrier activity
	electron carrier activity	GO:0009055	3
oxidoreductase activity
	oxidoreductase activity	GO:0016491	3
	oxidoreductase activity, acting on paired donors, with incorporation or reduction of molecular oxygen	GO:0016705	2
	thiol oxidase activity	GO:0016972	1
	protein disulfide oxidoreductase activity	GO:0015035	1
	oxidoreductase activity, acting on paired donors, with incorporation or reduction of molecular oxygen, 2-oxoglutarate as one donor, and incorporation of one atom each of oxygen into both donors	GO:0016706	1
isomerase activity
	isomerase activity	GO:0016853	1
			174

## Sheet: Table S13B
Table S13B. The biological processes of the positively selected genes between Or-It and Or-IIIt according to GO analysis.
Biological Process		GO-ID	No. of PSGs
Cellular process
	apoptosis	GO:0006915	1
Metabolic process
	biosynthetic process	GO:0009058	3
	carbohydrate metabolic process	GO:0005975	5
	catabolic process	GO:0009056	1
	cell redox homeostasis	GO:0045454	2
	cellular amino acid biosynthetic process	GO:0008652	1
	cellular metabolic process	GO:0044237	1
	cellular process	GO:0009987	1
	glucose catabolic process	GO:0006007	1
	glycerol ether metabolic process	GO:0006662	1
	glycine metabolic process	GO:0006544	1
	GTP catabolic process	GO:0006184	1
	guanosine tetraphosphate metabolic process	GO:0015969	1
	histone lysine methylation	GO:0034968	1
	lipid metabolic process	GO:0006629	2
	L-serine metabolic process	GO:0006563	1
	metabolic process	GO:0008152	3
	iron-sulfur cluster assembly	GO:0016226	1
	nitrogen compound metabolic process	GO:0006807	1
	nucleobase, nucleoside, nucleotide and nucleic acid metabolic process	GO:0006139	1
	oxidation-reduction process	GO:0055114	5
	photosynthesis, light harvesting	GO:0009765	1
	photosynthetic electron transport in photosystem I	GO:0009773	1
	RNA splicing	GO:0008380	1
	secondary metabolic process	GO:0019748	1
	translation	GO:0006412	3
	ubiquitin-dependent protein catabolic process	GO:0006511	1
Cellular component organization or biogenesis
	chloroplast fission	GO:0010020	1
	small GTPase mediated signal transduction	GO:0007264	1
Immune system process
	plant-type hypersensitive response	GO:0009626	1
Developmental process
	post-embryonic development	GO:0009791	1
	simple leaf morphogenesis	GO:0060776	1
Macromolecule metabolic process
	protein dephosphorylation	GO:0006470	1
	protein folding	GO:0006457	2
	protein glycosylation	GO:0006486	1
	protein metabolic process	GO:0019538	3
	protein modification process	GO:0006464	1
	protein phosphorylation	GO:0006468	6
	proteolysis	GO:0006508	2
Transport
	protein transport	GO:0015031	1
	transmembrane transport	GO:0055085	3
	transport	GO:0006810	1
	intracellular protein transport	GO:0006886	2
	ion transport	GO:0006811	1
	metal ion transport	GO:0030001	2
	nucleocytoplasmic transport	GO:0006913	1
	potassium ion transport	GO:0006813	1
Biological regulation
	regulation of cell cycle	GO:0051726	1
	regulation of cyclin-dependent protein kinase activity	GO:0000079	1
	regulation of response to red or far red light	GO:2000030	1
	regulation of salicylic acid metabolic process	GO:0010337	1
	regulation of transcription, DNA-dependent	GO:0006355	8
	signal transduction	GO:0007165	1
	activation of protein kinase C activity by G-protein coupled receptor protein signaling pathway	GO:0007205	1
	intracellular signal transduction	GO:0035556	1
Response to stimulus
	response to abscisic acid stimulus	GO:0009737	1
	response to biotic stimulus	GO:0009607	1
	response to ethylene stimulus	GO:0009723	1
	response to gibberellin stimulus	GO:0009739	1
	response to salt stress	GO:0009651	1
	response to stress	GO:0006950	1
	callose deposition during defense response	GO:0052542	1
	defense response	GO:0006952	1
			99
